# Supplementary material for: Network pharmacology combined with experimental validation show that apigenin as the active ingredient of Campsis grandiflora flower against Parkinson’s disease by inhibiting the PI3K/AKT/NF-κB pathway
Source: PLoS One. 2024 Oct 9;19(10):e0311824. doi: 10.1371/journal.pone.0311824 (PMC11463827; doi:10.1371/journal.pone.0311824)
Supplement: S2 File — (XLSX) [file pone.0311824.s003.xlsx]

## Sheet: Fig 1A
Common targets of Lingxiaohua and PD
PD-related targets	Lingxiaohua-related targets
PARK10	PTGS1
GATD1	PTGS2
PARK7	NCOA2
PKD1P6	CASP9
CCDC180	CASP3
IBD5	HMOX1
GAA	ICAM1
SH2D1A	NQO1
PRKN	AMY2A
PKD1P5	PGR
GBE1	CHRM3
SLC25A16	KCNH2
JCAD	CHRM1
SLC2A4RG	SCN5A
CUL9	F10
PKD1P2	HTR3A
PKD1P3	RXRA
PKD1P4	PDE3A
PKHD1L1	ADRA1B
PKD1P1	ADRB2
ZNF746	ADRA1D
PKD1L1	HSP90
PYGL	CALM
PACRG	PIK3CG
PACRGL	PRKACA
NAGLU	DRD1
TGFB1	GABRA2
PSEN2	CHRM4
AR	PDE3
GLRA1	HTR2A
PKD2	GABRA5
PRNP	ADRA1A
PKD1	GABRA3
CLCN5	CHRM2
AGL	CHRNA2
BEST1	SLC6A4
MRE11	OPRM1
CLCN1	GABRA1
NDP	CHRNA7
PKHD1	P450
EPM2A	BCL2
ABCA1	BAX
ATP7B	TFAP1
PLP1	CASP8
PHYH	PRKCA
LIPA	TGFB1
ABCA4	PON1
NCF1	MAP2
NCF2	AR
BCKDHB	PRSS1
PYGM	F7
NF1	TOP2
NPC1	DPP4
BCKDHA	RELA
HEXA	AKT1
GALC	VEGFA
PKD1L3	CCND1
PKD2L1	BCL2L1
PEX7	FOS
PSAP	CDKN1A
NPC2	EIF6
PKDREJ	PLAU
PKD2L2	MMP9
PKD1L2	RB1
GNS	CDK4
ASPA	TNF
F9	JUN
ABCG8	CDK6
SLC6A19	CDKN2
DRD2	EEF1E1
MMP19	AHSA1
DDC	TP53
MAOB	NFKBIA
SLC22A2	ODC1
SLC22A1	MDM2
GRIN3A	BAD
CHRNA7	MMP1
CHRNA4	HIF1A
CHRNA3	IGF1R
DRD1	RUNX1T1
DRD4	HERC5
DRD3	CDC2
DRD5	ACACA
ADRA2C	MCL1
ADRA2B	CCND2
HTR2C	IL2
HTR1A	CCNB1
HTR2A	SERPINE1
HTR2B	IFNG
ADRA2A	IL4
HTR1D	IKBKG
HTR1B	BIRC4
COMT	PSMD3
SULT1A1	SLC2A4
SULT1A2	INSR
SULT1A4	CD40LG
SULT1E1	CYCS
SULT1B1	CFLAR
CYP2B6	AAGAB
CYP2C8	INS
CYP3A4	FCER2
CYP3A5	IL13
UGT2A1	MS4A2
ALB	ALPI
SLC18A2	PSME3
CHRM1	C6PC
CYP2D6	APC
ADRA1A	TRPM2
ADRA1B	AKR1C3
ADRA1D	SLC5A5
HTR7	FXYD2
SELPLG	ALG5
PAH
ADRB1
ADRB2
ADRB3
SLC16A10
SLC6A2
UGT1A9
CYP1A1
CYP1A2
CYP2C9
CYP2C18
CYP2A6
ADORA2A
ADORA1
ORM1
ABCG4
SLCO1B1
SLCO1B3
SLC22A6
POU2F2
SLC47A1
SLC47A2
SLC15A1
SLC7A5
SLC7A8
CYP2C19
SLCO2B1
SLC22A3
HRH1
CHRM2
CHRM3
CHRM4
CHRM5
HTR1E
HTR3A
HTR6
CYP3A7
BCL2
MAOA
ABCG2
SLCO3A1
AD7CNTP
IBD7
PLEKHG5
DJ1
KIF1B
MTHFR
MFN2
GBD2
PINK1
ECE1
RHD
RHCE
YARS1
GBD3
PAOD1
FOXD3
DNAJC6
IL23R
TNNI3K
DBT
ATP1A1
AD13
NBLST6
NOTCH2NLC
ECM1
ZNF687
MUC1
GBA
LMNA
CADM3
COPA
MPZ
AD14
CELIAC7
IBD23
PARK16
INAVA
REN
IL10
RMD1
TLR5
ADAM17
MPV17
PARK3
HTRA2
CELIAC8
COPD
ZAP70
IL37
CHDS2
HOXD10
PDE11A
BMPR2
CTLA4
FARSB
IRS1
SP110
GIGYF2
ATG16L1
SAG
PDCD1
IBD9
MYMY1
CAV3
CX3CR1
CELIAC9
HSCR6
IBD12
CHDS5
CBLB
POGLUT1
SEC61A1
RAB7
AD15
PARK21
ATP2C1
DZIP1L
GYG1
CELIAC10
MME
GNB4
EIF4G1
DNAJB11
CELIAC11
HTT
HDL3
PROM1
UCHL1
PHOX2B
AIS4
HSD17B13
PPM1K
SNCA
ADH1C
CELIAC6
HSCR9
TRIM2
GDNF
IBD18
HEXB
PDE8B
APC
AITD2
CELIAC2
PDB4
SAR1B
HARS1
SH3TC2
IRGM
SQSTM1
IBD3
VAMAS6
DHX16
HLA-DQA1
HLA-DQB1
HLA-DPB1
ITPR3
AD17
FCYT
AITD1
SLC17A5
ELOVL4
SEC63
FIG4
ENPP1
CELIAC12
LPA
TBP
IL6
HNRPA2B1
GARS1
SFRP4
PGAM2
EGFR
CHCHD2
HSPB1
CD36
ABCB4
ABCB1
PON1
PON2
IBD11
ARPC1B
IRF5
AD10
NOS3
PRKAG2
AIS2
GATA4
CHDS9
NEFL
AD12
LYN
CMT2H
JPH1
GDAP1
PMP2
MYMY3
TNFRSF11B
TG
NDRG1
ZFAT1
SLURP1
AIS3
AD11
CHDS8
FOCAD
VCP
HSCR5
IBD16
CRB2
LRSAM1
GLE1
PTPA
SURF1
NOTCH1
DHTKD1
AD7
AITD4
RET
IBD15
EGR2
PLAU
SFTPA2
KIAA0720
CMT2A
KIAA0214
PARK6
HDFNRH
RHNA
YARS
AAOPD
AIS1
DJC6
IBD17
CCDD
ABCR
GDE
BCATE2
CMT2DD
NIID
URBWD
KIAA1441
PUM
LMN1
IGSF4B
AILJK
CMT1B
C1orf106
RTD
CSIF
TIL3
AD4
TACE
MTDPS6
GBD4
OMI
SRK
IL1F7
HOX4D
PDE11A1
PPH1
IDDM12
FARSLB
IFI41
KIAA0642
APG16L
RP47
SLEB2
MYMY
LQT9
GPR13
GSD4
ADMIO3
CLP46
SEC61
CMT2B
BCPM
DZIP2
GSD15
CD10
CMTD1F
EIF4G
HEDJ
HD
HLN2
PROML1
PARK5
NBPHOX
VAMAS5
SCDR9
PP2CM
NACP
ADH3
AIS5
KIAA0517
HSCR3
PPNAD3
GS
CMRD
HARS
KIAA1985
LRG47
P62
DDX16
CELIAC1
CMT1J
SIASD
ADMD
E1B
PCLD2
KIAA0274
PDNP1
PARK2
SCA17
IFNB2
IBMPFD2
GARS
FRPHE
PGAMM
NISBD2
PARK22
CGD1
HSP27
CHDS7
PGY3
PGY1
PON
ARC41
IBD14
WPWS
VAMAS3
ASD2
CMT2E
SAIDV
JP1
CMT4A
CMT1G
OPG
AITD3
HMSNL
ZNF406
MDM
VAMAS4
KIAA1797
IBMPFD1
ABC1
FSGS9
TAL
GLE1L
PPP2R4
CMT4K
TAN1
KIAA1630
PAHX
MEN2A
KROX20
D10S105E
SAP1
URK
SPA2
HMNR4
CMT2A1
CMT2A2A
CMTDIC
VAMAS2
KIAA0473
STGD1
HOMGSMR2
ETM6
PDB6
ADTKD2
EMD2
TSLL1
CMTDID
IBD29
ADTKD4
GVHDS
SLEB1
STM2
NISBD1
CMT2EE
STSL1
PARK13
ADMIO2
FIL1Z
PDE11A2
POVD1
CELIAC3
RILDBC1
IFI75
PARK11
IBD10
RP96
MPDT
V28
APBD
KTELC1
ADTKD5
PSN
HHD
PKD5
CALLA
PARK18
DJ9
IT15
AC133
SPG79
PMX2B
FLDP
PTMP
PARK1
CMT2R
ADSD
FPC
SARA2
USH3B
MNMN
IFI1
PDB3
DBP2
ARPKD
SLD
STGD2
SAC3
NPPS
PDJ
HDL4
BSF2
OPMD2
SMAD1
PYL
GSD10
CMT2F
BDPLT10
MDR3
MDR1
ESA
IMD71
SLEB10
CMH6
VSD1
CMT1F
CMT2K
OCIF
TDH3
CMT4D
SCOLIV
CMT2Y
HPALP1
VMCKD
RIFLE
LCCS
PARK25
MC4DN1
AOS5
AAKAD
HSCR1
CHN1
GDA
PSAPD
QPD
COLEC5
CMTRIC
NBLST1
HMSN6A
TYRRS
PARK19
FFM
OPDM3
FPLD2
NECL1
DSS
MELIOS
CMD1V
PRSS25
IMD48
IL1H4
PDE11A3
ALPS5
VODI
RMD2
RUMI
NEP
ABBP2
LOMARS
RP41
NDGOA
NBLST2
MSUDMV
PARK4
BTPS2
ANDD
CMT2W
IBD19
FTDALS3
PRP8
PKD4
STGD3
ALS11
M6S1
HSF
CMT2D
HMND3
ICP3
IBD13
MVCD5
TACHD
CMTDIG
CMTRIA
PDB5
FTDALS6
TGD
CMT2P
LCCS1
AOVD1
CMT2Q
PARK24
BDPLT5
ILD2
CMT2A2B
YTS
RP19
CMD1A
SYNCAM3
CHN2
MGCA8
IL1RP1
PPNAD2
C3orf9
CMT2T
PKD6	C3orf9
CORD12
SPG79A
CCHS
DESMD
NADGP
NMOAS
ISQMR
YVS
PCA1
HGF
HMND5
CLCs
TOF
HDLCQTL13
CAAHD
MSL
YRS
CORD3
HGPS
CMT2FF
IBD31
DDD4
SCA43
CD133
DMRV
SCA34
BTOP
ARHR2
SMAJI
IMNEPD2
ARMD2
LGMDR21
MCDR2
COLED
STGD4
LRRK2
GBA1
MAPT
PSEN1
APP
LOC106627981
APOE
DYNC1H1
NOD2
SMPD1
AARS1
SYNJ1
TNF
GLA
PINK1-AS
SNCAIP
G6PC1
NR4A2
PTEN
ATXN3
MT-ND1
BDNF-AS
SLC6A3
PLA2G6
ATXN2
ATP13A2
H19
DNM2
VPS35
TERT
VPS13C
POLG
CYBB
COL1A1
RPL36A-HNRNPH2
RYR1
GJB1
BSCL2
ATP7A
DNAJC13
TH
SCN5A
TARDBP
ACE
SOD1
CEP290
HFE
MARS1
MALAT1
IL1B
FGD4
GRN
GUCY2D
LAMP2
LRP5
FBXO7
MT-ND5
DCTN1
HNRNPUL2-BSCL2
TP53
CYBA
HLA-DRB1
MIR133B
JUP
HBB
NEAT1
GFAP
SPG11
PIK3CA
BDNF
MPO
ENG
TREM2
PFKM
IFNG
PEX6
ATXN8OS
FUS
ELP1
MYH7
TLR4
ATP2A2
C9orf72
MT-ND6
MIR21
CRP
POLGARF
TTR
APOA1
SLC19A3
GYS1
COL4A1
TTN
RAB7A
INS
VHL
HNRNPA2B1
MT-ATP6
MIR146A
HMOX1
TAF1
SERPINA3
CFH
GNE
ITCH
HOTAIR
LOC108663987
CRB1
OPTN
PRKCSH
CYP27A1
CCL2
STAT3
ABCA7
HLA-B
BACE1
LOC107133510
GCH1
TSC2
DNAJB6
CSF1R
APOB
SERPINA1
ATP1A3
SNHG1
GANAB
ATP2A1
CTNNB1
VEGFA
GLUD2
CDKN2B-AS1
SNCB
FAS
CFTR
MAPT-AS1
PTPN22
FBN1
MYBPC3
MIR22
RFC1
HSPB8
CLN3
MEG3
LOC108663996
CP
TPP1
JAG1
MIR17
LOC106099062
MIR155
SORL1
AKT1
MIR132
KCNQ1
NAGA
TBK1
CXCL8
NLRP3
PODXL
TLR2
TF
SETX
RPE65
ATXN8
MIR125A
LDLR
LOC126859871
PNPLA2
CBS
IL4
MIR29A
LPL
OCRL
EDN3
GYS2
MIR433
NEFH
RAB39B
MIR34A
CTSD
RPS27A
CNGB3
MIR223
IL1A
MT-TL1
CCR5
PRPH2
LINC01672
NDUFS4
MT-ND4
MIR126
SMN1
TNNT2
F2
TNFRSF1A
MT-CYB
MMP9
IL2
CASP3
ERBB2
NHLRC1
SPTLC1
APBB1
IRAK4
PCA3
TNK2
XIAP
PANK2
PPARG
MT-ND3
HNRNPA1
ENO3
MT-ND2
PPARGC1A
TTN-AS1
RDH12
NEK1
MYH6
VDR
RNF213
CACNA1A
CHAT
ACTA2
SOD2-OT1
IL17A
ATM
MMACHC
TWNK
MIR210
ERBB4
MIR142
SCN2A
SMAD6
NOS2
TBX5
UCHL1-DT
GSK3B
SOD2
TUG1
IL18
ACHE
GPHN
FTL
CCL5
IGF1
RNU1-1
BRAF
SPG7
MT-CO1
MIR144
COQ2
CHMP2B
NKX2-5
IL1RN
CDK5
PARK12
CDKN2A
LINC01262
GM2A
ICAM1
MBL2
MECP2
TMX2-CTNND1
LINC01734
LMX1B
IDUA
FMR1
MIR143
CLU
MTOR
ESR1
ZFYVE26
MIR15A
SMAD4
NFE2L2
CHCHD10
KIF5A
SLC2A1
DPY19L2P2
ANG
SERPINE1
USH2A
FGF20
MMP1
GAS5
SCOC-AS1
MIR4422HG
DNM1L
CDH23
CD4
MIR34C
ARSA
BCHE
BRCA1
HAX1
MMP3
DNAJB2
TRPM7
MIR320A
MT-TK
NPHP4
GSTP1
CCR6
CRYAA
NTRK1
F5
GSTM1
JAK2
GNAS
RRM2B
GP1BA
HSD17B10
ADIPOQ
KRAS
OPA1
LINC02605
MIR29B1
CST3
SLC6A4
LRP6
APOC3
IKBKG
WDR19
MIR106B
SLC25A4
LOC109504728
MIR30A
CLN6
MFSD8
SLC2A2
WT1
MIR145
ALMS1
AIFM1
NGF
PTGS2
VAPB
NOTCH3
MIR140
MLC1
FCGR2A
PSENEN
IFT140
HIF1A
HSPA4
ALS2
HRAS
C19orf12
CC2D2A
RIPK1
AGT
MIR146B
STAT1
TYR
MIR342
CAT
TMEM67
CYCS
SCARB2
GFRA1
C3
AGTR1
HLA-A
ABCD1
MIAT
GJC2
CASP8
UBE2L3
CACNA1F
NRTN
CERNA3
NCSTN
MIRLET7D
MSH6
NPHP3
MIR93
SMAD3
GAPDH
CDC42
CRX
MIR214
HSPD1
PDGFRB
AHI1
TSC1
MIR29C
ADAM10
MIRLET7I
WDR45
MBP
ATXN1
TULP1
MHRT
LOC126861898
JPH3
RPGRIP1
FAM13A
CETP
TMEM230
ABCC9
ALDOA
PNPLA3
IFIH1
CCNF
GLB1
NPPB
LRAT
NOS1
MIR26B
AIPL1
B2M
ACTC1
HBA2
LOC126805793
HNF4A
TGFBR2
EIF2B5
RYR2
NPHP1
SLC26A4
NFKB1
BMP2
CTSB
SLC30A10
LEP
IQCB1
PAX2
PVT1
AGER
STUB1
COL11A1
LDHA
MT-TP
MYC
TOR1A
NAT2
MIR221
MIR335
GRIN2B
TGFB2
SLC11A1
ABL1
MAPK14
H2AC18
PDGFB
MT-CO3
IL12B
HP
TTC21B
MIF
HSPG2
EDN1
PDK3
PPT1
MIR27A
HNRNPH2
MIR9-1
NDUFV1
BSND
DMD
DNAJC5
ERCC2
FN1
TBC1D24
DBH
CD40LG
KARS1
LMNB1
RD3
TOMM40
EPO
MATR3
MIR494
SMN2
JUN
SLC22A5
HLA-C
SREBF1
PTPN11
DES
CREBBP
SNCG
XIST
GDF6
CHM
ASAH1
POLR2F
MYH11
UBQLN2
MIR122
HFE-AS1
CDH1
HTRA1
COL5A1
XK
MIR15B
GPR37
PRDM8
SFTA3
MAPK1
NFKBIA
SPP1
S100B
NQO1
BBS1
MIRLET7C
SMAD5-AS1
MIR150
GJB2
MIR181C
COL17A1
KCNH2
MIR128-1
MT-TS1
CYLD-AS1
MEF2C
FGFR1
MYO7A
FASLG
TFAM
SDHB
PPARA
BCYRN1
NIPSNAP3B
MT-ATP8
ATG7
ADA
THBD
GPT
MKS1
SCO2
RELA
TGM2
WFS1
KIF1A
GNPTAB
MAPK8
PRPS1
CD40
G6PD
CXCL12
FXN
MT-CO2
SHOC2
PLG
CASP9
RHO
MMP2
IFNGR1
EYS
ATRX
GSTT1
CXCR4
MIR195
HSP90AA1
TNFRSF1B
RAB9B
IL6R
TNFAIP3
PNKP
FLNB
HCRT
MIR23A
CACNA1C
RLBP1
TERC
MIR200A
MTR
IFNA1
BAX
CASQ2
NDUFV2
INPP5E
ERBB3
ANXA11
POMC
LCA5
NR3C1
C4A
AFG3L2
CYP46A1
EGF
ERCC6
HMGCR
GLT8D1
GRK1
PARP1
TLR3
PCSK9
CRYAB
NTRK2
EIF2AK3
BAG3
VCAM1
BCS1L
LRP1
UBB
NDUFS2
TBX20
MAP2K1
PGR-AS1
CPT2
SERPINC1
CNR1
DBNL
MIR328
STXBP2
GRIN2A
ZEB2
ELANE
MT-RNR1
TNNI3
RBCK1
CR1
ACE2
SYT11
MIR20A
MIR24-1
FA2H
EIF2B2
MIR98
FASTKD2
CASP1
CSTB
SELE
COX10
PRODH
ABCC8
OFD1
FGFR2
GJA1
KMT2B
BACE1-AS
PTRHD1
ATXN7
CDKN2B
COL3A1
PITX3
CFAP410
DYRK1A
AD5
INVS
PRKRA
GAD1
YWHAQ
CSF3
SOX2-OT
SYK
RUNX1
GBA2
SHH
NR2E3
CCL3
CNTF
GSR
SLC20A2
MIR451A
TUBA1A
EPHX1
ACTA1
MT-ND4L
MIR222
TLR9
MIR197
MIR200B
ATP6AP2
COASY
SACS
SCN4A
KLK6
CYP2E1
BAP1
SIRT1
IL1R1
PICALM
ALDH2
GALNS
WNT1
SST
LOC108903148
HSPA8
NKX2-1
MIR107
UQCRC1
MAPK3
GLI3
SLC39A14
NDUFAF5
ICOSLG
UNC5C
CREB1
CAV1
HAR1A
IGF2R
FLNC
CYP19A1
OTX2
MYD88
FGF2
PFN1
ITGAM
MUTYH
MIR659
NTF3
SLC5A7
HMGB1
MIR199A1
MT-TS2
CFI
CD14
SOX9
DNMT3A
ANO5
BMP6
CCR2
PTPRC
SDHD
FKRP
TFRC
SPAST
SIGMAR1
ESR2
IREB2
CALCA
FTH1
CASR
BGLAP
SLC11A2
AD6
EPRS1
MKKS
MIR141
MSH2
EIF2B4
LAMA2
STH
CDC25A
ATL1
LOC106694316
HLA-DRA
GPX1
MIR7-3HG
MIRLET7G
WAS
ISG15
MIRLET7B
FZD4
SLC22A4
PDE6B
GAK
HSPA5
SLC34A3
GPNMB
SERPINF1
SYP
IL12A
PRKCD
HSPA1A
GNAO1
POLR3B
MIR30B
PLD3
SPR
TSPO
BMP4
SRC
MCCC1
IMPDH1
U2AF1
TIMP1
MSR1
MIR31
CD8A
NODAL
ACTB
SPATA7
HSPB3
EIF2AK2
FYN
LAMB2
LOC125177489
MLH1
COL5A2
MT-TT
CXCL10
MIR511
CALR
CERKL
MIR148A
CLCN6
BECN1
MIR486-1
TYMP
IGF2
TMEM106B
MIR330
NRG1
LOC109461479
HAR1B
LOX
HAMP
INSR
GUSB
CHRNB4
MIR200C
COQ8B
EMSLR
GGT1
DKK3
BIN1
S100A9
ERCC8
TMEM126B
MIR151A
GHRL
CHIT1
SDHA
ATN1
CALB1
BST1
LINGO1
HPRT1
RP2
NPPA
WARS2
MT-TF
PRF1
C10orf55
SGSH
KCNJ10
MIR124-1
HOTTIP
TRPM4
IDE
MIR212
TMEM175
SCN1A
IFNB1
AD8
SMC1A
TUBB4A
PRL
EIF2B3
RAB5A
LOC106694315
PAX6
WASHC5
FCGR3A
DNMT1
LOC109504725
RPGR
PTH
SLC41A1
PPP1R1B
SOX2
CALB2
BTK
CCR1
RPGRIP1L
RAC2
CYP17A1
RAB29
TPM1
MYOC
AD16
IAH1
IDS
MIR18A
A2M
MCOLN1
PVALB
PARL
IFNGR2
MEF2A
PMM2
PON3
GLUL
IL15
CD19
FKTN
ANK2
MTRR
SELENON
AQP4
EIF2B1
VDAC1
MIR193A
APOD
TPH1
MIR27B
SETBP1
MTM1
NOTCH2
LOC126863160
CHEK2
CYP2R1
NPY
MIR183
LAMP1
BTNL2
DLG4
RAB8A
ATXN10
SNAP25
CAPN3
ARSB
RHOA
TREX1
MT-TH
HNF1A
GRM1
MOG
NMNAT1
NR1H4
CNGA3
SLC25A46
STX1B
DOCK6
USP8
PGK1
CHI3L1
POLG2
FGF8
TYK2
CCK
DSCAM
IDH1
LINC-ROR
SLC1A2
VPS13A
PLEC
PDE6A
FGB
PKP2
CASK
COQ8A
UNC13A
TAB2
JAK1
BBS9
BCL11A
PLA2G7
RUVBL1
NPM1
HSPA9
RB1
KCNV2
KCNQ1OT1
S100A8
TFG
IL7
FGA
SERPINI1
DDIT3
GCDH
MIR331
MIR363
MT-TW
CNTNAP1
MIR16-1
GSTO1
NEK9
TUBB4B
MIR182
MIR192
TET2
RLIG1
CYP1B1
CHGA
MAP2
ITPR1
ACTG1
NBN
NQO2
DCAF8
NEU1
MIR204
HLA-G
CTNS
MIR30E
DLD
WNT9B
CYLD
ALOX5
RELN
PDYN
HK1
IL2RB
PSMB9
ATG5
TMEM216
IMPG2
BCL2L1
COL18A1
VPS13B
VLDLR
SCN9A
MITF
RAC1
MT-TV
ANO10
NEK8
COX6A1
SCO1
LOC126860960
FUCA1
PRPH
FOXO1
DSG2
LTF
TAF15
FLVCR1
PRKACA
SPINK1
IFT88
OTC
RNASE4
NDUFS1
SYNE1
CDK4
NTS
EGILA
MIR10A
HDAC6
TAC1
MIRLET7E
IL4R
NUBPL
MIR127
KNG1
IFT172
DCAF17
OGG1
TSFM
UBQLN1
SCN1B
TNFSF13B
BMAL2
MIR185
DGCR5
CSF1
MYORG
CYP27B1
AIF1
NDUFAF2
COL12A1
SEPTIN5
KCNJ11
CXCR3
NDUFA6
KEAP1
SLC19A1
OPRM1
SLC40A1
MT-TL2
MMP13
DGUOK
TGM1
RASA1
CDK5R1
SDCCAG8
RNF19A
CLN5
EPHA4
SP1
STAT5B
LOC109029536
AAAS
NIPA1
DGKQ
CD80
TRA-TGC7-1
ITGA2B
RAF1
HADHA
EP300
PRDX1
TBX4
DKK1
RMRP
FOS
HGSNAT
DNMT3B
FCGR2B
TFEB
L1CAM
CRH
XRCC1
MSN
GAN
HLA-DRB5
SIAH1
BICD2
PECAM1
MIR361
TXN
TLR1
STX3
MAF
PDGFRA
PTRH2
MIR25
GJD2-DT
NDUFAF6
HSD17B4
SORCS1
TPMT
FLT1
OGDH
MIR19A
MT-TI
MT-TN
MIR181A1
APOH
PRKG1
FOXRED1
FANCI
GRIA1
EPHA3
STX1A
PNPLA6
DCX
LEPR
MIR203A
CDKN1B
IKBKB
PSMB8
REEP1
CDKN1A
PEX2
XBP1
XDH
GAP43
XPR1
CDKL5
MTRFR
LCN2
TCAP
DPYD
TIA1
MIR30D
NR3C2
STK39
ITGB2
STING1
PIN1
SLC4A1
ACAN
LDHB
IDH2
NDUFS7
CIITA
LINC01772
HINT1
CACNA1D
SKP1
PLOD1
RNASEH2B
VPS26A
FOXG1
TK2
MDM2
YARS2
SCAF4
GCG
LRRK1
PLA2G2A
RANBP2
MIR338
TYROBP
MIR148B
TOMM20
THAP1
GRIN1
DYSF
PWAR1
IGF1R
CAPN2
EWSR1
TUBB
QDPR
SLC2A3
APOC1
MB
RNASEH2C
AIMP2
MIR483
CAST
PSMC4
GH1
MKI67
WWOX
GDF15
UCP2
LIFR
ACADVL
SORL1-AS1
MT-TE
MSX1
GRM5
AVP
BRIP1
SORT1
LINC01616
PEX5
AARS2
RIT2
SLC13A5
SNHG5
RTN4
LMX1A
TAP2
CTSK
TSEN54
MGST3
HDAC4
PURA
MIR423
TUBA4A
GATA2
OTOG
MIR196A1
LDB3
P2RX7
MIR106A
PHB1
CR2
POU5F1
MICA
MIR485
SI
MIR409
ATP1A2
BBS12
COQ9
CCR3
MTFMT
IFT80
CFHR2
MIR139
ITIH4
AVPR2
NGFR
PRPF31
CD163
TFR2
MIR378A
TRPC6
NR1H3
PCARE
SPTBN2
MIR26A1
AQP2
TSLP
DHFR
KCNJ13
MT-TQ
NTF4
EXOSC3
NDUFAF8
WHRN
AP5Z1
RAD51C
AGXT
DCDC2
POLR1C
MIR205
LRP2
COL6A1
STK11
FKBP10
VPS13D
AKAP9
LGALS3
PTGS1
SLC25A24
P3H1
LINC01080
GSTM3
GSTO2
MIR298
EZH2
KLF4
PCDH15
MIR125B1
NCAM1
UBQLN4
DMPK
TAP1
MMP12
MGST1
DNM1
CXCR2
ZDHHC24
SNORD15A
RNU4ATAC
CUL1
GCLC
IAPP
SCARNA5
PEX3
FLCN
SH3GL2
INPP5B
PIEZO1
P2RY12
GATA5
EPHB4
DAO
MIR324
HBG2
TUBA1B
C4B
CDHR1
IGFBP1
OLR1
SCN8A
KCNJ5
[truncated: 957 more rows]

## Sheet: Fig 1B and 1C
67 common targets in the PPI network
Degree	Targets
48	TNF
47	AKT1
46	INS
45	TP53
43	CASP3
42	JUN
42	BCL2
41	MMP9
41	FOS
41	HIF1A
40	PTGS2
38	TGFB1
37	NFKBIA
36	BCL2L1
35	CASP8
35	RELA
33	IFNG
33	CDKN1A
32	CYCS
32	CASP9
31	ICAM1
30	IL2
28	MDM2
28	PRKACA
28	HMOX1
27	CDK4
26	SERPINE1
25	IL4
25	MCL1
25	IGF1R
22	CDK6
22	MMP1
22	AR
21	BAX
21	CD40LG
21	PLAU
19	PRKCA
18	NQO1
17	IKBKG
16	ADRB2
16	PIK3CG
15	RB1
13	OPRM1
12	SLC6A4
12	PTGS1
9	INSR
8	DRD1
8	HTR2A
8	HTR3A
8	CHRM2
8	COL18A1
7	PSMD3
7	CHRM1
6	ADRA1A
6	ADRA1D
6	MAP2
6	RXRA
6	PON1
5	ACACA
5	APC
4	ADRA1B
3	CHRM3
3	KCNH2
3	PRSS1
2	CHRM4
2	SCN5A
1	CHRNA7

## Sheet: Fig 1D
GO analysis-BP
_MEMBER_MyList	_LogP_MyList	GO	_PATTERN_	_RANK_	GiniIndex	Category	CategoryID	Description	PARENT_GO	LogP	Enrichment	Z-score	#TotalGeneInLibrary	#GeneInGO	#GeneInHitList	#GeneInGOAndHitList	%InGO	STDV %InGO	GeneID	Hits	Log(q-value)	EvidenceCutoff	GROUP_ID	FirstInGroupByEnrichment	FirstInGroupByLogP	BestLogPInGroup	BestEnrichmentInGroup	URL
1	-29.607	GO:0071417	M1	1	0	GO Biological Processes	19	cellular response to organonitrogen compound	19_GO:0050896 response to stimulus	-29.607	21.2769	23.5184	30293	595	67	28	41.791	6.02558	154|207|324|598|836|1128|1129|1131|1132|1139|1812|2353|3356|3359|3383|3480|3630|3643|4193|4988|5294|5566|5743|5925|5970|6532|7124|7157	ADRB2|AKT1|APC|BCL2L1|CASP3|CHRM1|CHRM2|CHRM3|CHRM4|CHRNA7|DRD1|FOS|HTR2A|HTR3A|ICAM1|IGF1R|INS|INSR|MDM2|OPRM1|PIK3CG|PRKACA|PTGS2|RB1|RELA|SLC6A4|TNF|TP53	-25.4295	0	1	1	1	-29.607	21.2769
1	-28.8771	GO:1901699	M1	1	0	GO Biological Processes	19	cellular response to nitrogen compound	19_GO:0050896 response to stimulus	-28.8771	20.0313	22.7638	30293	632	67	28	41.791	6.02558	154|207|324|598|836|1128|1129|1131|1132|1139|1812|2353|3356|3359|3383|3480|3630|3643|4193|4988|5294|5566|5743|5925|5970|6532|7124|7157	ADRB2|AKT1|APC|BCL2L1|CASP3|CHRM1|CHRM2|CHRM3|CHRM4|CHRNA7|DRD1|FOS|HTR2A|HTR3A|ICAM1|IGF1R|INS|INSR|MDM2|OPRM1|PIK3CG|PRKACA|PTGS2|RB1|RELA|SLC6A4|TNF|TP53	-25.0006	0	1	0	0	-29.607	21.2769
1	-18.1302	GO:0009725	M1	1	0	GO Biological Processes	19	response to hormone	19_GO:0050896 response to stimulus	-18.1302	12.7525	15.656	30293	780	67	22	32.8358	5.73727	31|148|207|324|367|596|836|842|1026|1728|2353|3480|3630|3643|4193|5566|5743|5925|5970|6256|7040|7124	ACACA|ADRA1A|AKT1|APC|AR|BCL2|CASP3|CASP9|CDKN1A|NQO1|FOS|IGF1R|INS|INSR|MDM2|PRKACA|PTGS2|RB1|RELA|RXRA|TGFB1|TNF	-14.8558	0	1	0	0	-29.607	21.2769
1	-17.1207	GO:1901652	M1	1	0	GO Biological Processes	19	response to peptide	19_GO:0050896 response to stimulus	-17.1207	17.502	16.8835	30293	465	67	18	26.8657	5.41529	154|207|324|1139|2353|3383|3480|3630|3643|4193|4318|4792|5566|5743|5925|5970|7124|7157	ADRB2|AKT1|APC|CHRNA7|FOS|ICAM1|IGF1R|INS|INSR|MDM2|MMP9|NFKBIA|PRKACA|PTGS2|RB1|RELA|TNF|TP53	-13.9968	0	1	0	0	-29.607	21.2769
1	-14.1888	GO:1901653	M1	1	0	GO Biological Processes	19	cellular response to peptide	19_GO:0050896 response to stimulus	-14.1888	20.3533	16.1516	30293	311	67	14	20.8955	4.96695	154|207|324|2353|3383|3480|3630|3643|4193|5566|5925|5970|7124|7157	ADRB2|AKT1|APC|FOS|ICAM1|IGF1R|INS|INSR|MDM2|PRKACA|RB1|RELA|TNF|TP53	-11.5165	0	1	0	0	-29.607	21.2769
1	-11.3765	GO:0032870	M1	1	0	GO Biological Processes	19	cellular response to hormone stimulus	19_GO:0050896 response to stimulus	-11.3765	12.6345	12.3631	30293	501	67	14	20.8955	4.96695	31|207|324|367|842|2353|3480|3630|3643|4193|5566|5925|5970|6256	ACACA|AKT1|APC|AR|CASP9|FOS|IGF1R|INS|INSR|MDM2|PRKACA|RB1|RELA|RXRA	-9.12848	0	1	0	0	-29.607	21.2769
1	-11.2748	GO:0007167	M1	1	0	GO Biological Processes	19	enzyme-linked receptor protein signaling pathway	19_GO:0050896 response to stimulus	-11.2748	10.9036	11.7498	30293	622	67	15	22.3881	5.09255	154|207|324|367|836|2353|3480|3630|3643|3725|4318|5970|7040|7157|7422	ADRB2|AKT1|APC|AR|CASP3|FOS|IGF1R|INS|INSR|JUN|MMP9|RELA|TGFB1|TP53|VEGFA	-9.05639	0	1	0	0	-29.607	21.2769
1	-9.76532	GO:0071375	M1	1	0	GO Biological Processes	19	cellular response to peptide hormone stimulus	19_GO:0050896 response to stimulus	-9.76532	18.3794	12.8859	30293	246	67	10	14.9254	4.35337	207|324|2353|3480|3630|3643|4193|5566|5925|5970	AKT1|APC|FOS|IGF1R|INS|INSR|MDM2|PRKACA|RB1|RELA	-7.72171	0	1	0	0	-29.607	21.2769
1	-9.17983	GO:0043434	M1	1	0	GO Biological Processes	19	response to peptide hormone	19_GO:0050896 response to stimulus	-9.17983	13.1922	11.2154	30293	377	67	11	16.4179	4.52562	207|324|2353|3480|3630|3643|4193|5566|5743|5925|5970	AKT1|APC|FOS|IGF1R|INS|INSR|MDM2|PRKACA|PTGS2|RB1|RELA	-7.21187	0	1	0	0	-29.607	21.2769
1	-8.71074	GO:0007169	M1	1	0	GO Biological Processes	19	transmembrane receptor protein tyrosine kinase signaling pathway	19_GO:0050896 response to stimulus	-8.71074	11.8983	10.5634	30293	418	67	11	16.4179	4.52562	154|207|324|367|836|3480|3630|3643|4318|5970|7422	ADRB2|AKT1|APC|AR|CASP3|IGF1R|INS|INSR|MMP9|RELA|VEGFA	-6.81656	0	1	0	0	-29.607	21.2769
1	-8.01472	GO:0071363	M1	1	0	GO Biological Processes	19	cellular response to growth factor stimulus	19_GO:0050896 response to stimulus	-8.01472	10.1916	9.63752	30293	488	67	11	16.4179	4.52562	207|836|2353|3480|3643|3725|4193|5970|7040|7157|7422	AKT1|CASP3|FOS|IGF1R|INSR|JUN|MDM2|RELA|TGFB1|TP53|VEGFA	-6.20646	0	1	0	0	-29.607	21.2769
1	-7.74058	GO:0070848	M1	1	0	GO Biological Processes	19	response to growth factor	19_GO:0050896 response to stimulus	-7.74058	9.58281	9.28551	30293	519	67	11	16.4179	4.52562	207|836|2353|3480|3643|3725|4193|5970|7040|7157|7422	AKT1|CASP3|FOS|IGF1R|INSR|JUN|MDM2|RELA|TGFB1|TP53|VEGFA	-5.97134	0	1	0	0	-29.607	21.2769
1	-7.55839	GO:0032868	M1	1	0	GO Biological Processes	19	response to insulin	19_GO:0050896 response to stimulus	-7.55839	16.6685	10.9059	30293	217	67	8	11.9403	3.96149	207|324|2353|3480|3630|3643|5925|5970	AKT1|APC|FOS|IGF1R|INS|INSR|RB1|RELA	-5.82182	0	1	0	0	-29.607	21.2769
1	-20.8964	GO:0030335	M1	1	0	GO Biological Processes	19	positive regulation of cell migration	19_GO:0040011 locomotion	-20.8964	17.1795	18.507	30293	579	67	22	32.8358	5.73727	207|324|596|1812|3091|3162|3383|3458|3480|3565|3630|3643|4193|4318|5054|5294|5328|5578|5743|7040|7124|7422	AKT1|APC|BCL2|DRD1|HIF1A|HMOX1|ICAM1|IFNG|IGF1R|IL4|INS|INSR|MDM2|MMP9|SERPINE1|PIK3CG|PLAU|PRKCA|PTGS2|TGFB1|TNF|VEGFA	-17.196	0	2	1	1	-20.8964	33.4914
1	-20.47	GO:2000147	M1	1	0	GO Biological Processes	19	positive regulation of cell motility	19_GO:0040011 locomotion	-20.47	16.4141	18.0461	30293	606	67	22	32.8358	5.73727	207|324|596|1812|3091|3162|3383|3458|3480|3565|3630|3643|4193|4318|5054|5294|5328|5578|5743|7040|7124|7422	AKT1|APC|BCL2|DRD1|HIF1A|HMOX1|ICAM1|IFNG|IGF1R|IL4|INS|INSR|MDM2|MMP9|SERPINE1|PIK3CG|PLAU|PRKCA|PTGS2|TGFB1|TNF|VEGFA	-16.991	0	2	0	0	-20.8964	33.4914
1	-20.2567	GO:0040017	M1	1	0	GO Biological Processes	19	positive regulation of locomotion	19_GO:0040011 locomotion	-20.2567	16.0435	17.8186	30293	620	67	22	32.8358	5.73727	207|324|596|1812|3091|3162|3383|3458|3480|3565|3630|3643|4193|4318|5054|5294|5328|5578|5743|7040|7124|7422	AKT1|APC|BCL2|DRD1|HIF1A|HMOX1|ICAM1|IFNG|IGF1R|IL4|INS|INSR|MDM2|MMP9|SERPINE1|PIK3CG|PLAU|PRKCA|PTGS2|TGFB1|TNF|VEGFA	-16.8574	0	2	0	0	-20.8964	33.4914
1	-17.442	GO:0042327	M1	1	0	GO Biological Processes	19	positive regulation of phosphorylation	19_GO:0048518 positive regulation of biological process	-17.442	14.4221	15.9896	30293	627	67	20	29.8507	5.59051	154|207|367|596|1026|1139|3356|3458|3480|3558|3565|3630|3643|4318|5294|5743|7040|7124|7157|7422	ADRB2|AKT1|AR|BCL2|CDKN1A|CHRNA7|HTR2A|IFNG|IGF1R|IL2|IL4|INS|INSR|MMP9|PIK3CG|PTGS2|TGFB1|TNF|TP53|VEGFA	-14.2646	0	2	0	0	-20.8964	33.4914
1	-16.4716	GO:0010562	M1	1	0	GO Biological Processes	19	positive regulation of phosphorus metabolic process	19_GO:0048518 positive regulation of biological process	-16.4716	12.8447	14.9712	30293	704	67	20	29.8507	5.59051	154|207|367|596|1026|1139|3356|3458|3480|3558|3565|3630|3643|4318|5294|5743|7040|7124|7157|7422	ADRB2|AKT1|AR|BCL2|CDKN1A|CHRNA7|HTR2A|IFNG|IGF1R|IL2|IL4|INS|INSR|MMP9|PIK3CG|PTGS2|TGFB1|TNF|TP53|VEGFA	-13.5139	0	2	0	0	-20.8964	33.4914
1	-16.4716	GO:0045937	M1	1	0	GO Biological Processes	19	positive regulation of phosphate metabolic process	19_GO:0048518 positive regulation of biological process	-16.4716	12.8447	14.9712	30293	704	67	20	29.8507	5.59051	154|207|367|596|1026|1139|3356|3458|3480|3558|3565|3630|3643|4318|5294|5743|7040|7124|7157|7422	ADRB2|AKT1|AR|BCL2|CDKN1A|CHRNA7|HTR2A|IFNG|IGF1R|IL2|IL4|INS|INSR|MMP9|PIK3CG|PTGS2|TGFB1|TNF|TP53|VEGFA	-13.5139	0	2	0	0	-20.8964	33.4914
1	-15.4159	GO:0001934	M1	1	0	GO Biological Processes	19	positive regulation of protein phosphorylation	19_GO:0048518 positive regulation of biological process	-15.4159	13.9835	14.8904	30293	582	67	18	26.8657	5.41529	154|207|596|1026|1139|3356|3458|3558|3565|3630|3643|4318|5294|5743|7040|7124|7157|7422	ADRB2|AKT1|BCL2|CDKN1A|CHRNA7|HTR2A|IFNG|IL2|IL4|INS|INSR|MMP9|PIK3CG|PTGS2|TGFB1|TNF|TP53|VEGFA	-12.6002	0	2	0	0	-20.8964	33.4914
1	-13.1565	GO:0031401	M1	1	0	GO Biological Processes	19	positive regulation of protein modification process	19_GO:0048518 positive regulation of biological process	-13.1565	10.3279	12.4914	30293	788	67	18	26.8657	5.41529	154|207|596|1026|1139|3356|3458|3558|3565|3630|3643|4318|5294|5743|7040|7124|7157|7422	ADRB2|AKT1|BCL2|CDKN1A|CHRNA7|HTR2A|IFNG|IL2|IL4|INS|INSR|MMP9|PIK3CG|PTGS2|TGFB1|TNF|TP53|VEGFA	-10.6622	0	2	0	0	-20.8964	33.4914
1	-11.0615	GO:0051338	M1	1	0	GO Biological Processes	19	regulation of transferase activity	19_GO:0065007 biological regulation	-11.0615	10.5311	11.5104	30293	644	67	15	22.3881	5.09255	154|207|324|1026|1139|3458|3480|3565|3630|3643|5294|5925|7124|7157|7422	ADRB2|AKT1|APC|CDKN1A|CHRNA7|IFNG|IGF1R|IL4|INS|INSR|PIK3CG|RB1|TNF|TP53|VEGFA	-8.87507	0	2	0	0	-20.8964	33.4914
1	-10.4117	GO:0051347	M1	1	0	GO Biological Processes	19	positive regulation of transferase activity	19_GO:0065007 biological regulation	-10.4117	14.3535	12.3	30293	378	67	12	17.9104	4.68446	154|207|1026|1139|3458|3480|3565|3630|3643|5294|7124|7422	ADRB2|AKT1|CDKN1A|CHRNA7|IFNG|IGF1R|IL4|INS|INSR|PIK3CG|TNF|VEGFA	-8.28676	0	2	0	0	-20.8964	33.4914
1	-10.1542	GO:0033674	M1	1	0	GO Biological Processes	19	positive regulation of kinase activity	19_GO:0048518 positive regulation of biological process	-10.1542	16.3065	12.6492	30293	305	67	11	16.4179	4.52562	154|207|1026|3458|3480|3565|3630|3643|5294|7124|7422	ADRB2|AKT1|CDKN1A|IFNG|IGF1R|IL4|INS|INSR|PIK3CG|TNF|VEGFA	-8.0559	0	2	0	0	-20.8964	33.4914
1	-9.81515	GO:0043549	M1	1	0	GO Biological Processes	19	regulation of kinase activity	19_GO:0008152 metabolic process	-9.81515	10.9659	10.9602	30293	536	67	13	19.403	4.83121	154|207|324|1026|3458|3480|3565|3630|3643|5294|5925|7124|7422	ADRB2|AKT1|APC|CDKN1A|IFNG|IGF1R|IL4|INS|INSR|PIK3CG|RB1|TNF|VEGFA	-7.76152	0	2	0	0	-20.8964	33.4914
1	-9.54729	GO:0045860	M1	1	0	GO Biological Processes	19	positive regulation of protein kinase activity	19_GO:0048518 positive regulation of biological process	-9.54729	17.4569	12.5228	30293	259	67	10	14.9254	4.35337	154|207|1026|3458|3565|3630|3643|5294|7124|7422	ADRB2|AKT1|CDKN1A|IFNG|IL4|INS|INSR|PIK3CG|TNF|VEGFA	-7.52818	0	2	0	0	-20.8964	33.4914
1	-9.35613	GO:0071900	M1	1	0	GO Biological Processes	19	regulation of protein serine/threonine kinase activity	19_GO:0008152 metabolic process	-9.35613	16.6839	12.2104	30293	271	67	10	14.9254	4.35337	154|207|324|1026|3458|3643|5294|5925|7124|7422	ADRB2|AKT1|APC|CDKN1A|IFNG|INSR|PIK3CG|RB1|TNF|VEGFA	-7.35763	0	2	0	0	-20.8964	33.4914
1	-9.28712	GO:0045859	M1	1	0	GO Biological Processes	19	regulation of protein kinase activity	19_GO:0008152 metabolic process	-9.28712	11.4464	10.7925	30293	474	67	12	17.9104	4.68446	154|207|324|1026|3458|3565|3630|3643|5294|5925|7124|7422	ADRB2|AKT1|APC|CDKN1A|IFNG|IL4|INS|INSR|PIK3CG|RB1|TNF|VEGFA	-7.30622	0	2	0	0	-20.8964	33.4914
1	-7.79619	GO:0071902	M1	1	0	GO Biological Processes	19	positive regulation of protein serine/threonine kinase activity	19_GO:0048518 positive regulation of biological process	-7.79619	24.3457	12.5589	30293	130	67	7	10.4478	3.73691	154|207|3458|3643|5294|7124|7422	ADRB2|AKT1|IFNG|INSR|PIK3CG|TNF|VEGFA	-6.02183	0	2	0	0	-20.8964	33.4914
1	-6.15736	GO:0032147	M1	1	0	GO Biological Processes	19	activation of protein kinase activity	19_GO:0048518 positive regulation of biological process	-6.15736	30.1423	11.8969	30293	75	67	5	7.46269	3.21047	154|3565|3630|3643|7422	ADRB2|IL4|INS|INSR|VEGFA	-4.57757	0	2	0	0	-20.8964	33.4914
1	-5.19666	GO:0048260	M1	1	0	GO Biological Processes	19	positive regulation of receptor-mediated endocytosis	19_GO:0051179 localization	-5.19666	33.4914	11.251	30293	54	67	4	5.97015	2.8946	3565|3643|5054|7422	IL4|INSR|SERPINE1|VEGFA	-3.7451	0	2	0	0	-20.8964	33.4914
1	-4.59596	GO:0045807	M1	1	0	GO Biological Processes	19	positive regulation of endocytosis	19_GO:0051179 localization	-4.59596	14.4915	7.95395	30293	156	67	5	7.46269	3.21047	3458|3565|3643|5054|7422	IFNG|IL4|INSR|SERPINE1|VEGFA	-3.2267	0	2	0	0	-20.8964	33.4914
1	-3.88645	GO:0048259	M1	1	0	GO Biological Processes	19	regulation of receptor-mediated endocytosis	19_GO:0051179 localization	-3.88645	15.5908	7.4128	30293	116	67	4	5.97015	2.8946	3565|3643|5054|7422	IL4|INSR|SERPINE1|VEGFA	-2.6055	0	2	0	0	-20.8964	33.4914
1	-3.32184	GO:0030100	M1	1	0	GO Biological Processes	19	regulation of endocytosis	19_GO:0051179 localization	-3.32184	7.74203	5.45036	30293	292	67	5	7.46269	3.21047	3458|3565|3643|5054|7422	IFNG|IL4|INSR|SERPINE1|VEGFA	-2.10293	0	2	0	0	-20.8964	33.4914
1	-2.19868	GO:0060627	M1	1	0	GO Biological Processes	19	regulation of vesicle-mediated transport	19_GO:0051179 localization	-2.19868	4.27348	3.57605	30293	529	67	5	7.46269	3.21047	3458|3565|3643|5054|7422	IFNG|IL4|INSR|SERPINE1|VEGFA	-1.05982	0	2	0	0	-20.8964	33.4914
1	-20.4695	GO:2001234	M1	1	0	GO Biological Processes	19	negative regulation of apoptotic signaling pathway	19_GO:0048519 negative regulation of biological process	-20.4695	31.5012	22.522	30293	244	67	17	25.3731	5.31615	207|367|581|596|598|3091|3162|3383|3630|4170|4193|4318|5054|5743|5925|5970|7124	AKT1|AR|BAX|BCL2|BCL2L1|HIF1A|HMOX1|ICAM1|INS|MCL1|MDM2|MMP9|SERPINE1|PTGS2|RB1|RELA|TNF	-16.991	0	3	1	1	-20.4695	64.5906
1	-18.3555	GO:2001233	M1	1	0	GO Biological Processes	19	regulation of apoptotic signaling pathway	19_GO:0050896 response to stimulus	-18.3555	20.5516	18.4385	30293	396	67	18	26.8657	5.41529	207|367|581|596|598|3091|3162|3383|3630|4170|4193|4318|5054|5743|5925|5970|7124|7157	AKT1|AR|BAX|BCL2|BCL2L1|HIF1A|HMOX1|ICAM1|INS|MCL1|MDM2|MMP9|SERPINE1|PTGS2|RB1|RELA|TNF|TP53	-15.0231	0	3	0	0	-20.4695	64.5906
1	-13.6873	GO:2001237	M1	1	0	GO Biological Processes	19	negative regulation of extrinsic apoptotic signaling pathway	19_GO:0048519 negative regulation of biological process	-13.6873	45.2134	20.8503	30293	100	67	10	14.9254	4.35337	207|367|596|598|3162|3383|4170|5054|5970|7124	AKT1|AR|BCL2|BCL2L1|HMOX1|ICAM1|MCL1|SERPINE1|RELA|TNF	-11.0661	0	3	0	0	-20.4695	64.5906
1	-11.6959	GO:2001236	M1	1	0	GO Biological Processes	19	regulation of extrinsic apoptotic signaling pathway	19_GO:0050896 response to stimulus	-11.6959	28.7984	16.4413	30293	157	67	10	14.9254	4.35337	207|367|596|598|3162|3383|4170|5054|5970|7124	AKT1|AR|BCL2|BCL2L1|HMOX1|ICAM1|MCL1|SERPINE1|RELA|TNF	-9.39345	0	3	0	0	-20.4695	64.5906
1	-10.8273	GO:0009895	M1	1	0	GO Biological Processes	19	negative regulation of catabolic process	19_GO:0048519 negative regulation of biological process	-10.8273	15.5908	12.889	30293	348	67	12	17.9104	4.68446	148|207|596|1728|3162|3630|4170|5294|5566|5970|7124|7157	ADRA1A|AKT1|BCL2|NQO1|HMOX1|INS|MCL1|PIK3CG|PRKACA|RELA|TNF|TP53	-8.65839	0	3	0	0	-20.4695	64.5906
1	-8.83173	GO:0031330	M1	1	0	GO Biological Processes	19	negative regulation of cellular catabolic process	19_GO:0048519 negative regulation of biological process	-8.83173	18.4127	12.2319	30293	221	67	9	13.4328	4.16604	148|207|596|3162|3630|4170|5294|5566|7157	ADRA1A|AKT1|BCL2|HMOX1|INS|MCL1|PIK3CG|PRKACA|TP53	-6.91386	0	3	0	0	-20.4695	64.5906
1	-7.85336	GO:1901099	M1	1	0	GO Biological Processes	19	negative regulation of signal transduction in absence of ligand	19_GO:0048519 negative regulation of biological process	-7.85336	64.5906	17.7222	30293	35	67	5	7.46269	3.21047	207|596|598|4170|7124	AKT1|BCL2|BCL2L1|MCL1|TNF	-6.07208	0	3	0	0	-20.4695	64.5906
1	-7.85336	GO:2001240	M1	1	0	GO Biological Processes	19	negative regulation of extrinsic apoptotic signaling pathway in absence of ligand	19_GO:0048519 negative regulation of biological process	-7.85336	64.5906	17.7222	30293	35	67	5	7.46269	3.21047	207|596|598|4170|7124	AKT1|BCL2|BCL2L1|MCL1|TNF	-6.07208	0	3	0	0	-20.4695	64.5906
1	-7.30019	GO:0010507	M1	1	0	GO Biological Processes	19	negative regulation of autophagy	19_GO:0048519 negative regulation of biological process	-7.30019	30.1423	13.0356	30293	90	67	6	8.95522	3.48842	148|207|596|3162|4170|7157	ADRA1A|AKT1|BCL2|HMOX1|MCL1|TP53	-5.59547	0	3	0	0	-20.4695	64.5906
1	-7.23594	GO:2001239	M1	1	0	GO Biological Processes	19	regulation of extrinsic apoptotic signaling pathway in absence of ligand	19_GO:0050896 response to stimulus	-7.23594	49.145	15.3851	30293	46	67	5	7.46269	3.21047	207|596|598|4170|7124	AKT1|BCL2|BCL2L1|MCL1|TNF	-5.53559	0	3	0	0	-20.4695	64.5906
1	-18.0144	GO:0070482	M1	1	0	GO Biological Processes	19	response to oxygen levels	19_GO:0050896 response to stimulus	-18.0144	22.6067	18.8634	30293	340	67	17	25.3731	5.31615	207|596|836|842|1026|1139|2353|3091|3162|4193|5328|5743|6532|7040|7124|7157|7422	AKT1|BCL2|CASP3|CASP9|CDKN1A|CHRNA7|FOS|HIF1A|HMOX1|MDM2|PLAU|PTGS2|SLC6A4|TGFB1|TNF|TP53|VEGFA	-14.7912	0	4	1	1	-18.0144	193.772
1	-17.0951	GO:0036293	M1	1	0	GO Biological Processes	19	response to decreased oxygen levels	19_GO:0050896 response to stimulus	-17.0951	23.1123	18.514	30293	313	67	16	23.8806	5.20874	207|596|836|842|1139|2353|3091|3162|4193|5328|5743|6532|7040|7124|7157|7422	AKT1|BCL2|CASP3|CASP9|CHRNA7|FOS|HIF1A|HMOX1|MDM2|PLAU|PTGS2|SLC6A4|TGFB1|TNF|TP53|VEGFA	-13.9968	0	4	0	0	-18.0144	193.772
1	-15.8777	GO:0001666	M1	1	0	GO Biological Processes	19	response to hypoxia	19_GO:0050896 response to stimulus	-15.8777	22.6067	17.7072	30293	300	67	15	22.3881	5.09255	596|836|842|1139|2353|3091|3162|4193|5328|5743|6532|7040|7124|7157|7422	BCL2|CASP3|CASP9|CHRNA7|FOS|HIF1A|HMOX1|MDM2|PLAU|PTGS2|SLC6A4|TGFB1|TNF|TP53|VEGFA	-12.9789	0	4	0	0	-18.0144	193.772
1	-12.0129	GO:0036294	M1	1	0	GO Biological Processes	19	cellular response to decreased oxygen levels	19_GO:0050896 response to stimulus	-12.0129	30.9681	17.0893	30293	146	67	10	14.9254	4.35337	207|596|2353|3091|3162|4193|5743|7040|7157|7422	AKT1|BCL2|FOS|HIF1A|HMOX1|MDM2|PTGS2|TGFB1|TP53|VEGFA	-9.68055	0	4	0	0	-18.0144	193.772
1	-11.6131	GO:0010632	M1	1	0	GO Biological Processes	19	regulation of epithelial cell migration	19_GO:0040011 locomotion	-11.6131	18.2068	14.0538	30293	298	67	12	17.9104	4.68446	207|3091|3162|3458|3565|4318|5294|5578|5743|7040|7124|7422	AKT1|HIF1A|HMOX1|IFNG|IL4|MMP9|PIK3CG|PRKCA|PTGS2|TGFB1|TNF|VEGFA	-9.31645	0	4	0	0	-18.0144	193.772
1	-11.5594	GO:0071453	M1	1	0	GO Biological Processes	19	cellular response to oxygen levels	19_GO:0050896 response to stimulus	-11.5594	27.9095	16.1684	30293	162	67	10	14.9254	4.35337	207|596|2353|3091|3162|4193|5743|7040|7157|7422	AKT1|BCL2|FOS|HIF1A|HMOX1|MDM2|PTGS2|TGFB1|TP53|VEGFA	-9.27967	0	4	0	0	-18.0144	193.772
1	-11.2962	GO:0050678	M1	1	0	GO Biological Processes	19	regulation of epithelial cell proliferation	19_GO:0050789 regulation of biological process	-11.2962	14.4416	12.8537	30293	407	67	13	19.403	4.83121	207|367|581|1019|1021|3091|3162|5578|5925|6331|7040|7124|7422	AKT1|AR|BAX|CDK4|CDK6|HIF1A|HMOX1|PRKCA|RB1|SCN5A|TGFB1|TNF|VEGFA	-9.06318	0	4	0	0	-18.0144	193.772
1	-11.1754	GO:0010634	M1	1	0	GO Biological Processes	19	positive regulation of epithelial cell migration	19_GO:0040011 locomotion	-11.1754	25.5443	15.4188	30293	177	67	10	14.9254	4.35337	207|3091|3162|3458|4318|5294|5578|5743|7040|7422	AKT1|HIF1A|HMOX1|IFNG|MMP9|PIK3CG|PRKCA|PTGS2|TGFB1|VEGFA	-8.96642	0	4	0	0	-18.0144	193.772
1	-10.711	GO:0035239	M1	1	0	GO Biological Processes	19	tube morphogenesis	19_GO:0032502 developmental process	-10.711	9.9443	11.123	30293	682	67	15	22.3881	5.09255	207|367|581|596|836|841|3091|3162|5054|5294|5566|5578|5743|7040|7422	AKT1|AR|BAX|BCL2|CASP3|CASP8|HIF1A|HMOX1|SERPINE1|PIK3CG|PRKACA|PRKCA|PTGS2|TGFB1|VEGFA	-8.55057	0	4	0	0	-18.0144	193.772
1	-10.6257	GO:0071456	M1	1	0	GO Biological Processes	19	cellular response to hypoxia	19_GO:0050896 response to stimulus	-10.6257	29.2749	15.7307	30293	139	67	9	13.4328	4.16604	596|2353|3091|3162|4193|5743|7040|7157|7422	BCL2|FOS|HIF1A|HMOX1|MDM2|PTGS2|TGFB1|TP53|VEGFA	-8.47357	0	4	0	0	-18.0144	193.772
1	-9.39899	GO:0043536	M1	1	0	GO Biological Processes	19	positive regulation of blood vessel endothelial cell migration	19_GO:0040011 locomotion	-9.39899	41.1031	16.5888	30293	77	67	7	10.4478	3.73691	207|3091|3162|5578|5743|7040|7422	AKT1|HIF1A|HMOX1|PRKCA|PTGS2|TGFB1|VEGFA	-7.39469	0	4	0	0	-18.0144	193.772
1	-9.28504	GO:0010595	M1	1	0	GO Biological Processes	19	positive regulation of endothelial cell migration	19_GO:0040011 locomotion	-9.28504	27.6113	14.3708	30293	131	67	8	11.9403	3.96149	207|3091|3162|5294|5578|5743|7040|7422	AKT1|HIF1A|HMOX1|PIK3CG|PRKCA|PTGS2|TGFB1|VEGFA	-7.30622	0	4	0	0	-18.0144	193.772
1	-8.77683	GO:0001568	M1	1	0	GO Biological Processes	19	blood vessel development	19_GO:0032502 developmental process	-8.77683	10.3149	10.1464	30293	526	67	12	17.9104	4.68446	207|581|841|3091|3162|4193|5054|5294|5578|5743|7040|7422	AKT1|BAX|CASP8|HIF1A|HMOX1|MDM2|SERPINE1|PIK3CG|PRKCA|PTGS2|TGFB1|VEGFA	-6.87119	0	4	0	0	-18.0144	193.772
1	-8.68163	GO:0043535	M1	1	0	GO Biological Processes	19	regulation of blood vessel endothelial cell migration	19_GO:0040011 locomotion	-8.68163	23.1864	13.0801	30293	156	67	8	11.9403	3.96149	207|3091|3162|5578|5743|7040|7124|7422	AKT1|HIF1A|HMOX1|PRKCA|PTGS2|TGFB1|TNF|VEGFA	-6.78971	0	4	0	0	-18.0144	193.772
1	-8.61405	GO:0010594	M1	1	0	GO Biological Processes	19	regulation of endothelial cell migration	19_GO:0040011 locomotion	-8.61405	17.3898	11.8496	30293	234	67	9	13.4328	4.16604	207|3091|3162|5294|5578|5743|7040|7124|7422	AKT1|HIF1A|HMOX1|PIK3CG|PRKCA|PTGS2|TGFB1|TNF|VEGFA	-6.73324	0	4	0	0	-18.0144	193.772
1	-8.59505	GO:0001944	M1	1	0	GO Biological Processes	19	vasculature development	19_GO:0032502 developmental process	-8.59505	9.93702	9.92152	30293	546	67	12	17.9104	4.68446	207|581|841|3091|3162|4193|5054|5294|5578|5743|7040|7422	AKT1|BAX|CASP8|HIF1A|HMOX1|MDM2|SERPINE1|PIK3CG|PRKCA|PTGS2|TGFB1|VEGFA	-6.72254	0	4	0	0	-18.0144	193.772
1	-8.57233	GO:0048514	M1	1	0	GO Biological Processes	19	blood vessel morphogenesis	19_GO:0032502 developmental process	-8.57233	11.5394	10.3754	30293	431	67	11	16.4179	4.52562	207|581|841|3091|3162|5054|5294|5578|5743|7040|7422	AKT1|BAX|CASP8|HIF1A|HMOX1|SERPINE1|PIK3CG|PRKCA|PTGS2|TGFB1|VEGFA	-6.70448	0	4	0	0	-18.0144	193.772
1	-8.45179	GO:1902894	M1	1	0	GO Biological Processes	19	negative regulation of miRNA transcription	19_GO:0048519 negative regulation of biological process	-8.45179	83.7286	20.2475	30293	27	67	5	7.46269	3.21047	3091|5970|7040|7124|7422	HIF1A|RELA|TGFB1|TNF|VEGFA	-6.59859	0	4	0	0	-18.0144	193.772
1	-8.43212	GO:0001525	M1	1	0	GO Biological Processes	19	angiogenesis	19_GO:0032502 developmental process	-8.43212	13.3768	10.7731	30293	338	67	10	14.9254	4.35337	207|841|3091|3162|5054|5294|5578|5743|7040|7422	AKT1|CASP8|HIF1A|HMOX1|SERPINE1|PIK3CG|PRKCA|PTGS2|TGFB1|VEGFA	-6.58505	0	4	0	0	-18.0144	193.772
1	-8.3671	GO:2000629	M1	1	0	GO Biological Processes	19	negative regulation of miRNA metabolic process	19_GO:0048519 negative regulation of biological process	-8.3671	80.7383	19.8741	30293	28	67	5	7.46269	3.21047	3091|5970|7040|7124|7422	HIF1A|RELA|TGFB1|TNF|VEGFA	-6.52608	0	4	0	0	-18.0144	193.772
1	-8.2019	GO:0051960	M1	1	0	GO Biological Processes	19	regulation of nervous system development	19_GO:0032502 developmental process	-8.2019	10.6271	9.88186	30293	468	67	11	16.4179	4.52562	207|3091|3458|4133|4988|5925|5970|7040|7124|7157|7422	AKT1|HIF1A|IFNG|MAP2|OPRM1|RB1|RELA|TGFB1|TNF|TP53|VEGFA	-6.3766	0	4	0	0	-18.0144	193.772
1	-8.15965	GO:1901342	M1	1	0	GO Biological Processes	19	regulation of vasculature development	19_GO:0032502 developmental process	-8.15965	12.5245	10.371	30293	361	67	10	14.9254	4.35337	1139|3091|3162|5054|5294|5578|5970|7040|7124|7422	CHRNA7|HIF1A|HMOX1|SERPINE1|PIK3CG|PRKCA|RELA|TGFB1|TNF|VEGFA	-6.34293	0	4	0	0	-18.0144	193.772
1	-7.81025	GO:0050767	M1	1	0	GO Biological Processes	19	regulation of neurogenesis	19_GO:0032502 developmental process	-7.81025	11.5047	9.86859	30293	393	67	10	14.9254	4.35337	3091|3458|4133|4988|5925|5970|7040|7124|7157|7422	HIF1A|IFNG|MAP2|OPRM1|RB1|RELA|TGFB1|TNF|TP53|VEGFA	-6.03244	0	4	0	0	-18.0144	193.772
1	-7.66737	GO:0090594	M1	1	0	GO Biological Processes	19	inflammatory response to wounding	19_GO:0050896 response to stimulus	-7.66737	129.181	22.5854	30293	14	67	4	5.97015	2.8946	3091|3162|7040|7124	HIF1A|HMOX1|TGFB1|TNF	-5.90548	0	4	0	0	-18.0144	193.772
1	-7.5275	GO:0050679	M1	1	0	GO Biological Processes	19	positive regulation of epithelial cell proliferation	19_GO:0048518 positive regulation of biological process	-7.5275	16.5163	10.8499	30293	219	67	8	11.9403	3.96149	207|367|3091|3162|5578|6331|7124|7422	AKT1|AR|HIF1A|HMOX1|PRKCA|SCN5A|TNF|VEGFA	-5.79406	0	4	0	0	-18.0144	193.772
1	-7.48086	GO:0048732	M1	1	0	GO Biological Processes	19	gland development	19_GO:0032502 developmental process	-7.48086	10.6135	9.40807	30293	426	67	10	14.9254	4.35337	207|367|581|596|3091|3643|5970|7040|7124|7422	AKT1|AR|BAX|BCL2|HIF1A|INSR|RELA|TGFB1|TNF|VEGFA	-5.75054	0	4	0	0	-18.0144	193.772
1	-7.08395	GO:0045765	M1	1	0	GO Biological Processes	19	regulation of angiogenesis	19_GO:0032502 developmental process	-7.08395	11.5603	9.38261	30293	352	67	9	13.4328	4.16604	1139|3091|3162|5054|5294|5578|5970|7124|7422	CHRNA7|HIF1A|HMOX1|SERPINE1|PIK3CG|PRKCA|RELA|TNF|VEGFA	-5.39361	0	4	0	0	-18.0144	193.772
1	-6.66494	GO:1904018	M1	1	0	GO Biological Processes	19	positive regulation of vasculature development	19_GO:0032502 developmental process	-6.66494	16.6576	10.1931	30293	190	67	7	10.4478	3.73691	1139|3091|3162|5054|5578|7040|7422	CHRNA7|HIF1A|HMOX1|SERPINE1|PRKCA|TGFB1|VEGFA	-5.01402	0	4	0	0	-18.0144	193.772
1	-6.44414	GO:0002246	M1	1	0	GO Biological Processes	19	wound healing involved in inflammatory response	19_GO:0050896 response to stimulus	-6.44414	193.772	24.015	30293	7	67	3	4.47761	2.52661	3091|3162|7040	HIF1A|HMOX1|TGFB1	-4.82175	0	4	0	0	-18.0144	193.772
1	-6.24629	GO:0032722	M1	1	0	GO Biological Processes	19	positive regulation of chemokine production	19_GO:0048518 positive regulation of biological process	-6.24629	31.3982	12.1582	30293	72	67	5	7.46269	3.21047	3091|3162|3458|7040|7124	HIF1A|HMOX1|IFNG|TGFB1|TNF	-4.64974	0	4	0	0	-18.0144	193.772
1	-6.18226	GO:0010575	M1	1	0	GO Biological Processes	19	positive regulation of vascular endothelial growth factor production	19_GO:0048518 positive regulation of biological process	-6.18226	58.3399	15.0383	30293	31	67	4	5.97015	2.8946	3091|5743|5970|7040	HIF1A|PTGS2|RELA|TGFB1	-4.59807	0	4	0	0	-18.0144	193.772
1	-5.91071	GO:0050769	M1	1	0	GO Biological Processes	19	positive regulation of neurogenesis	19_GO:0032502 developmental process	-5.91071	12.8656	8.79768	30293	246	67	7	10.4478	3.73691	3091|3458|4988|5970|7040|7124|7422	HIF1A|IFNG|OPRM1|RELA|TGFB1|TNF|VEGFA	-4.35958	0	4	0	0	-18.0144	193.772
1	-5.8097	GO:0043009	M1	1	0	GO Biological Processes	19	chordate embryonic development	19_GO:0032502 developmental process	-5.8097	6.97738	7.24159	30293	648	67	10	14.9254	4.35337	207|367|598|836|841|3091|5566|7040|7157|7422	AKT1|AR|BCL2L1|CASP3|CASP8|HIF1A|PRKACA|TGFB1|TP53|VEGFA	-4.2677	0	4	0	0	-18.0144	193.772
1	-5.686	GO:0009792	M1	1	0	GO Biological Processes	19	embryo development ending in birth or egg hatching	19_GO:0032502 developmental process	-5.686	6.75836	7.0909	30293	669	67	10	14.9254	4.35337	207|367|598|836|841|3091|5566|7040|7157|7422	AKT1|AR|BCL2L1|CASP3|CASP8|HIF1A|PRKACA|TGFB1|TP53|VEGFA	-4.16077	0	4	0	0	-18.0144	193.772
1	-5.51024	GO:0001936	M1	1	0	GO Biological Processes	19	regulation of endothelial cell proliferation	19_GO:0050789 regulation of biological process	-5.51024	14.9879	8.88653	30293	181	67	6	8.95522	3.48842	207|3091|3162|5578|7124|7422	AKT1|HIF1A|HMOX1|PRKCA|TNF|VEGFA	-4.01761	0	4	0	0	-18.0144	193.772
1	-5.45223	GO:0032642	M1	1	0	GO Biological Processes	19	regulation of chemokine production	19_GO:0032501 multicellular organismal process	-5.45223	21.7372	9.97365	30293	104	67	5	7.46269	3.21047	3091|3162|3458|7040|7124	HIF1A|HMOX1|IFNG|TGFB1|TNF	-3.96406	0	4	0	0	-18.0144	193.772
1	-5.42858	GO:0045766	M1	1	0	GO Biological Processes	19	positive regulation of angiogenesis	19_GO:0032502 developmental process	-5.42858	14.507	8.72296	30293	187	67	6	8.95522	3.48842	1139|3091|3162|5054|5578|7422	CHRNA7|HIF1A|HMOX1|SERPINE1|PRKCA|VEGFA	-3.94483	0	4	0	0	-18.0144	193.772
1	-5.39885	GO:0051962	M1	1	0	GO Biological Processes	19	positive regulation of nervous system development	19_GO:0032502 developmental process	-5.39885	10.7651	7.92151	30293	294	67	7	10.4478	3.73691	3091|3458|4988|5970|7040|7124|7422	HIF1A|IFNG|OPRM1|RELA|TGFB1|TNF|VEGFA	-3.92034	0	4	0	0	-18.0144	193.772
1	-5.37139	GO:0051129	M1	1	0	GO Biological Processes	19	negative regulation of cellular component organization	19_GO:0048519 negative regulation of biological process	-5.37139	6.22775	6.71259	30293	726	67	10	14.9254	4.35337	207|324|367|598|4133|4193|7040|7124|7157|7422	AKT1|APC|AR|BCL2L1|MAP2|MDM2|TGFB1|TNF|TP53|VEGFA	-3.89721	0	4	0	0	-18.0144	193.772
1	-5.31326	GO:0001938	M1	1	0	GO Biological Processes	19	positive regulation of endothelial cell proliferation	19_GO:0048518 positive regulation of biological process	-5.31326	20.3664	9.62382	30293	111	67	5	7.46269	3.21047	207|3091|3162|5578|7422	AKT1|HIF1A|HMOX1|PRKCA|VEGFA	-3.84927	0	4	0	0	-18.0144	193.772
1	-5.06118	GO:0030879	M1	1	0	GO Biological Processes	19	mammary gland development	19_GO:0032502 developmental process	-5.06118	18.0854	9.01192	30293	125	67	5	7.46269	3.21047	207|367|581|3091|7422	AKT1|AR|BAX|HIF1A|VEGFA	-3.62327	0	4	0	0	-18.0144	193.772
1	-4.9842	GO:0010574	M1	1	0	GO Biological Processes	19	regulation of vascular endothelial growth factor production	19_GO:0032501 multicellular organismal process	-4.9842	29.6482	10.5448	30293	61	67	4	5.97015	2.8946	3091|5743|5970|7040	HIF1A|PTGS2|RELA|TGFB1	-3.55491	0	4	0	0	-18.0144	193.772
1	-4.94025	GO:0060749	M1	1	0	GO Biological Processes	19	mammary gland alveolus development	19_GO:0032502 developmental process	-4.94025	67.8201	14.0736	30293	20	67	3	4.47761	2.52661	367|3091|7422	AR|HIF1A|VEGFA	-3.52092	0	4	0	0	-18.0144	193.772
1	-4.94025	GO:0061377	M1	1	0	GO Biological Processes	19	mammary gland lobule development	19_GO:0032502 developmental process	-4.94025	67.8201	14.0736	30293	20	67	3	4.47761	2.52661	367|3091|7422	AR|HIF1A|VEGFA	-3.52092	0	4	0	0	-18.0144	193.772
1	-4.5832	GO:0001701	M1	1	0	GO Biological Processes	19	in utero embryonic development	19_GO:0032502 developmental process	-4.5832	8.05328	6.62618	30293	393	67	7	10.4478	3.73691	207|367|598|841|3091|7157|7422	AKT1|AR|BCL2L1|CASP8|HIF1A|TP53|VEGFA	-3.21461	0	4	0	0	-18.0144	193.772
1	-4.19937	GO:0048568	M1	1	0	GO Biological Processes	19	embryonic organ development	19_GO:0032502 developmental process	-4.19937	7.00208	6.05307	30293	452	67	7	10.4478	3.73691	207|841|3091|7040|7124|7157|7422	AKT1|CASP8|HIF1A|TGFB1|TNF|TP53|VEGFA	-2.87922	0	4	0	0	-18.0144	193.772
1	-4.10296	GO:2000177	M1	1	0	GO Biological Processes	19	regulation of neural precursor cell proliferation	19_GO:0050789 regulation of biological process	-4.10296	17.7308	7.96871	30293	102	67	4	5.97015	2.8946	3091|6532|7157|7422	HIF1A|SLC6A4|TP53|VEGFA	-2.7953	0	4	0	0	-18.0144	193.772
1	-3.65012	GO:1902692	M1	1	0	GO Biological Processes	19	regulation of neuroblast proliferation	19_GO:0032502 developmental process	-3.65012	25.5925	8.43647	30293	53	67	3	4.47761	2.52661	3091|7157|7422	HIF1A|TP53|VEGFA	-2.39433	0	4	0	0	-18.0144	193.772
1	-3.55629	GO:0061180	M1	1	0	GO Biological Processes	19	mammary gland epithelium development	19_GO:0032502 developmental process	-3.55629	23.7965	8.11064	30293	57	67	3	4.47761	2.52661	207|367|3091	AKT1|AR|HIF1A	-2.30721	0	4	0	0	-18.0144	193.772
1	-2.02539	GO:0001667	M1	1	0	GO Biological Processes	19	ameboidal-type cell migration	19_GO:0009987 cellular process	-2.02539	6.92042	3.91499	30293	196	67	3	4.47761	2.52661	207|3091|7422	AKT1|HIF1A|VEGFA	-0.895183	0	4	0	0	-18.0144	193.772
1	-16.8656	GO:0043068	M1	1	0	GO Biological Processes	19	positive regulation of programmed cell death	19_GO:0048518 positive regulation of biological process	-16.8656	15.0184	15.9359	30293	572	67	19	28.3582	5.50662	324|581|596|836|841|842|959|1026|1728|3162|3356|3458|3725|4170|4318|5743|7040|7124|7157	APC|BAX|BCL2|CASP3|CASP8|CASP9|CD40LG|CDKN1A|NQO1|HMOX1|HTR2A|IFNG|JUN|MCL1|MMP9|PTGS2|TGFB1|TNF|TP53	-13.8021	0	5	1	1	-16.8656	226.067
1	-15.8431	GO:0043065	M1	1	0	GO Biological Processes	19	positive regulation of apoptotic process	19_GO:0048518 positive regulation of biological process	-15.8431	14.7971	15.3741	30293	550	67	18	26.8657	5.41529	324|581|596|836|841|842|959|1728|3162|3356|3458|3725|4170|4318|5743|7040|7124|7157	APC|BAX|BCL2|CASP3|CASP8|CASP9|CD40LG|NQO1|HMOX1|HTR2A|IFNG|JUN|MCL1|MMP9|PTGS2|TGFB1|TNF|TP53	-12.9667	0	5	0	0	-16.8656	226.067
1	-15.604	GO:0097190	M1	1	0	GO Biological Processes	19	apoptotic signaling pathway	19_GO:0050896 response to stimulus	-15.604	21.6678	17.3046	30293	313	67	15	22.3881	5.09255	581|596|598|836|841|842|1026|3458|3558|4170|5578|7040|7124|7157|54205	BAX|BCL2|BCL2L1|CASP3|CASP8|CASP9|CDKN1A|IFNG|IL2|MCL1|PRKCA|TGFB1|TNF|TP53|CYCS	-12.7526	0	5	0	0	-16.8656	226.067
1	-13.5532	GO:0043525	M1	1	0	GO Biological Processes	19	positive regulation of neuron apoptotic process	19_GO:0048518 positive regulation of biological process	-13.5532	60.7345	23.0453	30293	67	67	9	13.4328	4.16604	581|836|841|842|1728|3356|4170|7124|7157	BAX|CASP3|CASP8|CASP9|NQO1|HTR2A|MCL1|TNF|TP53	-10.9555	0	5	0	0	-16.8656	226.067
1	-12.6798	GO:0043523	M1	1	0	GO Biological Processes	19	regulation of neuron apoptotic process	19_GO:0050789 regulation of biological process	-12.6798	22.4199	15.7509	30293	242	67	12	17.9104	4.68446	581|596|598|836|841|842|1728|3091|3356|4170|7124|7157	BAX|BCL2|BCL2L1|CASP3|CASP8|CASP9|NQO1|HIF1A|HTR2A|MCL1|TNF|TP53	-10.2347	0	5	0	0	-16.8656	226.067
1	-11.4781	GO:0097191	M1	1	0	GO Biological Processes	19	extrinsic apoptotic signaling pathway	19_GO:0050896 response to stimulus	-11.4781	36.3322	17.637	30293	112	67	9	13.4328	4.16604	581|596|598|841|3458|3558|4170|7040|7124	BAX|BCL2|BCL2L1|CASP8|IFNG|IL2|MCL1|TGFB1|TNF	-9.21481	0	5	0	0	-16.8656	226.067
1	-8.59467	GO:0043281	M1	1	0	GO Biological Processes	19	regulation of cysteine-type endopeptidase activity involved in apoptotic process	19_GO:0008152 metabolic process	-8.59467	22.6067	12.9015	30293	160	67	8	11.9403	3.96149	207|581|841|842|4318|7124|7422|54205	AKT1|BAX|CASP8|CASP9|MMP9|TNF|VEGFA|CYCS	-6.72254	0	5	0	0	-16.8656	226.067
1	-8.00785	GO:2000116	M1	1	0	GO Biological Processes	19	regulation of cysteine-type endopeptidase activity	19_GO:0008152 metabolic process	-8.00785	19.0372	11.7423	30293	190	67	8	11.9403	3.96149	207|581|841|842|4318|7124|7422|54205	AKT1|BAX|CASP8|CASP9|MMP9|TNF|VEGFA|CYCS	-6.20144	0	5	0	0	-16.8656	226.067
1	-7.90919	GO:0052548	M1	1	0	GO Biological Processes	19	regulation of endopeptidase activity	19_GO:0008152 metabolic process	-7.90919	14.4298	10.6676	30293	282	67	9	13.4328	4.16604	207|581|841|842|4318|5054|7124|7422|54205	AKT1|BAX|CASP8|CASP9|MMP9|SERPINE1|TNF|VEGFA|CYCS	-6.1191	0	5	0	0	-16.8656	226.067
1	-7.60355	GO:0052547	M1	1	0	GO Biological Processes	19	regulation of peptidase activity	19_GO:0008152 metabolic process	-7.60355	13.2981	10.1799	30293	306	67	9	13.4328	4.16604	207|581|841|842|4318|5054|7124|7422|54205	AKT1|BAX|CASP8|CASP9|MMP9|SERPINE1|TNF|VEGFA|CYCS	-5.85582	0	5	0	0	-16.8656	226.067
1	-7.2449	GO:0045862	M1	1	0	GO Biological Processes	19	positive regulation of proteolysis	19_GO:0048518 positive regulation of biological process	-7.2449	12.0748	9.62543	30293	337	67	9	13.4328	4.16604	207|581|841|842|3458|4193|7124|8517|54205	AKT1|BAX|CASP8|CASP9|IFNG|MDM2|TNF|IKBKG|CYCS	-5.54309	0	5	0	0	-16.8656	226.067
1	-7.05798	GO:0051336	M1	1	0	GO Biological Processes	19	regulation of hydrolase activity	19_GO:0065007 biological regulation	-7.05798	7.20533	8.11835	30293	753	67	12	17.9104	4.68446	148|207|581|841|842|3356|3458|4318|5054|7124|7422|54205	ADRA1A|AKT1|BAX|CASP8|CASP9|HTR2A|IFNG|MMP9|SERPINE1|TNF|VEGFA|CYCS	-5.36905	0	5	0	0	-16.8656	226.067
1	-6.68649	GO:0008635	M1	1	0	GO Biological Processes	19	activation of cysteine-type endopeptidase activity involved in apoptotic process by cytochrome c	19_GO:0048518 positive regulation of biological process	-6.68649	226.067	25.958	30293	6	67	3	4.47761	2.52661	581|842|54205	BAX|CASP9|CYCS	-5.03015	0	5	0	0	-16.8656	226.067
1	-6.37116	GO:0006919	M1	1	0	GO Biological Processes	19	activation of cysteine-type endopeptidase activity involved in apoptotic process	19_GO:0048518 positive regulation of biological process	-6.37116	33.2452	12.5328	30293	68	67	5	7.46269	3.21047	581|841|842|7124|54205	BAX|CASP8|CASP9|TNF|CYCS	-4.75944	0	5	0	0	-16.8656	226.067
1	-5.90421	GO:0051345	M1	1	0	GO Biological Processes	19	positive regulation of hydrolase activity	19_GO:0065007 biological regulation	-5.90421	8.35567	7.70452	30293	487	67	9	13.4328	4.16604	148|207|581|841|842|3356|3458|7124|54205	ADRA1A|AKT1|BAX|CASP8|CASP9|HTR2A|IFNG|TNF|CYCS	-4.3541	0	5	0	0	-16.8656	226.067
1	-5.31326	GO:0043280	M1	1	0	GO Biological Processes	19	positive regulation of cysteine-type endopeptidase activity involved in apoptotic process	19_GO:0048518 positive regulation of biological process	-5.31326	20.3664	9.62382	30293	111	67	5	7.46269	3.21047	581|841|842|7124|54205	BAX|CASP8|CASP9|TNF|CYCS	-3.84927	0	5	0	0	-16.8656	226.067
1	-5.02763	GO:2001056	M1	1	0	GO Biological Processes	19	positive regulation of cysteine-type endopeptidase activity	19_GO:0048518 positive regulation of biological process	-5.02763	17.8006	8.9326	30293	127	67	5	7.46269	3.21047	581|841|842|7124|54205	BAX|CASP8|CASP9|TNF|CYCS	-3.59051	0	5	0	0	-16.8656	226.067
1	-4.62288	GO:0010950	M1	1	0	GO Biological Processes	19	positive regulation of endopeptidase activity	19_GO:0048518 positive regulation of biological process	-4.62288	14.6797	8.01278	30293	154	67	5	7.46269	3.21047	581|841|842|7124|54205	BAX|CASP8|CASP9|TNF|CYCS	-3.25225	0	5	0	0	-16.8656	226.067
1	-4.44188	GO:0010952	M1	1	0	GO Biological Processes	19	positive regulation of peptidase activity	19_GO:0048518 positive regulation of biological process	-4.44188	13.4564	7.62244	30293	168	67	5	7.46269	3.21047	581|841|842|7124|54205	BAX|CASP8|CASP9|TNF|CYCS	-3.09306	0	5	0	0	-16.8656	226.067
1	-16.5269	GO:0008015	M1	1	0	GO Biological Processes	19	blood circulation	19_GO:0032501 multicellular organismal process	-16.5269	18.4323	16.8762	30293	417	67	17	25.3731	5.31615	146|147|148|154|367|1131|1812|3356|3630|3757|5742|5743|6331|6532|7040|7124|7422	ADRA1D|ADRA1B|ADRA1A|ADRB2|AR|CHRM3|DRD1|HTR2A|INS|KCNH2|PTGS1|PTGS2|SCN5A|SLC6A4|TGFB1|TNF|VEGFA	-13.5139	0	6	1	1	-16.5269	54.8042
1	-16.461	GO:0003013	M1	1	0	GO Biological Processes	19	circulatory system process	19_GO:0032501 multicellular organismal process	-16.461	16.0521	16.0919	30293	507	67	18	26.8657	5.41529	146|147|148|154|367|1131|1812|3356|3630|3643|3757|5742|5743|6331|6532|7040|7124|7422	ADRA1D|ADRA1B|ADRA1A|ADRB2|AR|CHRM3|DRD1|HTR2A|INS|INSR|KCNH2|PTGS1|PTGS2|SCN5A|SLC6A4|TGFB1|TNF|VEGFA	-13.5139	0	6	0	0	-16.5269	54.8042
1	-14.9282	GO:0003018	M1	1	0	GO Biological Processes	19	vascular process in circulatory system	19_GO:0032501 multicellular organismal process	-14.9282	23.0177	17.2687	30293	275	67	14	20.8955	4.96695	146|147|148|154|1131|1812|3356|3630|3643|5743|6532|7040|7124|7422	ADRA1D|ADRA1B|ADRA1A|ADRB2|CHRM3|DRD1|HTR2A|INS|INSR|PTGS2|SLC6A4|TGFB1|TNF|VEGFA	-12.1487	0	6	0	0	-16.5269	54.8042
1	-13.4497	GO:0035296	M1	1	0	GO Biological Processes	19	regulation of tube diameter	19_GO:0065007 biological regulation	-13.4497	32.7202	18.4583	30293	152	67	11	16.4179	4.52562	146|147|148|154|1131|1812|3356|3630|5743|6532|7124	ADRA1D|ADRA1B|ADRA1A|ADRB2|CHRM3|DRD1|HTR2A|INS|PTGS2|SLC6A4|TNF	-10.885	0	6	0	0	-16.5269	54.8042
1	-13.4497	GO:0097746	M1	1	0	GO Biological Processes	19	blood vessel diameter maintenance	19_GO:0032501 multicellular organismal process	-13.4497	32.7202	18.4583	30293	152	67	11	16.4179	4.52562	146|147|148|154|1131|1812|3356|3630|5743|6532|7124	ADRA1D|ADRA1B|ADRA1A|ADRB2|CHRM3|DRD1|HTR2A|INS|PTGS2|SLC6A4|TNF	-10.885	0	6	0	0	-16.5269	54.8042
1	-13.418	GO:0035150	M1	1	0	GO Biological Processes	19	regulation of tube size	19_GO:0065007 biological regulation	-13.418	32.5064	18.3943	30293	153	67	11	16.4179	4.52562	146|147|148|154|1131|1812|3356|3630|5743|6532|7124	ADRA1D|ADRA1B|ADRA1A|ADRB2|CHRM3|DRD1|HTR2A|INS|PTGS2|SLC6A4|TNF	-10.8638	0	6	0	0	-16.5269	54.8042
1	-10.0178	GO:0090066	M1	1	0	GO Biological Processes	19	regulation of anatomical structure size	19_GO:0065007 biological regulation	-10.0178	11.391	11.2086	30293	516	67	13	19.403	4.83121	146|147|148|154|1131|1812|3356|3630|4133|5743|6532|7124|7422	ADRA1D|ADRA1B|ADRA1A|ADRB2|CHRM3|DRD1|HTR2A|INS|MAP2|PTGS2|SLC6A4|TNF|VEGFA	-7.9441	0	6	0	0	-16.5269	54.8042
1	-9.10387	GO:0050804	M1	1	0	GO Biological Processes	19	modulation of chemical synaptic transmission	19_GO:0050789 regulation of biological process	-9.10387	11.0277	10.5579	30293	492	67	12	17.9104	4.68446	148|154|1128|1129|1139|1812|3356|3630|5566|5743|6532|7124	ADRA1A|ADRB2|CHRM1|CHRM2|CHRNA7|DRD1|HTR2A|INS|PRKACA|PTGS2|SLC6A4|TNF	-7.1517	0	6	0	0	-16.5269	54.8042
1	-9.09391	GO:0099177	M1	1	0	GO Biological Processes	19	regulation of trans-synaptic signaling	19_GO:0050789 regulation of biological process	-9.09391	11.0053	10.5452	30293	493	67	12	17.9104	4.68446	148|154|1128|1129|1139|1812|3356|3630|5566|5743|6532|7124	ADRA1A|ADRB2|CHRM1|CHRM2|CHRNA7|DRD1|HTR2A|INS|PRKACA|PTGS2|SLC6A4|TNF	-7.14688	0	6	0	0	-16.5269	54.8042
1	-7.99992	GO:0019229	M1	1	0	GO Biological Processes	19	regulation of vasoconstriction	19_GO:0032501 multicellular organismal process	-7.99992	39.316	15.0017	30293	69	67	6	8.95522	3.48842	146|147|148|1131|3356|5743	ADRA1D|ADRA1B|ADRA1A|CHRM3|HTR2A|PTGS2	-6.19535	0	6	0	0	-16.5269	54.8042
1	-7.75302	GO:0003012	M1	1	0	GO Biological Processes	19	muscle system process	19_GO:0032501 multicellular organismal process	-7.75302	13.8408	10.4166	30293	294	67	9	13.4328	4.16604	148|154|1131|1812|3162|3356|3757|6331|7124	ADRA1A|ADRB2|CHRM3|DRD1|HMOX1|HTR2A|KCNH2|SCN5A|TNF	-5.98037	0	6	0	0	-16.5269	54.8042
1	-7.27648	GO:0006936	M1	1	0	GO Biological Processes	19	muscle contraction	19_GO:0032501 multicellular organismal process	-7.27648	15.3266	10.4025	30293	236	67	8	11.9403	3.96149	148|154|1131|1812|3356|3757|6331|7124	ADRA1A|ADRB2|CHRM3|DRD1|HTR2A|KCNH2|SCN5A|TNF	-5.57322	0	6	0	0	-16.5269	54.8042
1	-6.68301	GO:0006939	M1	1	0	GO Biological Processes	19	smooth muscle contraction	19_GO:0032501 multicellular organismal process	-6.68301	38.3165	13.508	30293	59	67	5	7.46269	3.21047	148|154|1131|1812|3356	ADRA1A|ADRB2|CHRM3|DRD1|HTR2A	-5.02928	0	6	0	0	-16.5269	54.8042
1	-6.64596	GO:0006940	M1	1	0	GO Biological Processes	19	regulation of smooth muscle contraction	19_GO:0032501 multicellular organismal process	-6.64596	37.6779	13.3891	30293	60	67	5	7.46269	3.21047	148|154|1129|1131|5743	ADRA1A|ADRB2|CHRM2|CHRM3|PTGS2	-4.99868	0	6	0	0	-16.5269	54.8042
1	-6.0696	GO:0045907	M1	1	0	GO Biological Processes	19	positive regulation of vasoconstriction	19_GO:0048518 positive regulation of biological process	-6.0696	54.8042	14.5596	30293	33	67	4	5.97015	2.8946	146|148|3356|5743	ADRA1D|ADRA1A|HTR2A|PTGS2	-4.50171	0	6	0	0	-16.5269	54.8042
1	-5.88473	GO:0050806	M1	1	0	GO Biological Processes	19	positive regulation of synaptic transmission	19_GO:0048518 positive regulation of biological process	-5.88473	17.3898	9.66266	30293	156	67	6	8.95522	3.48842	148|1139|1812|3630|5743|7124	ADRA1A|CHRNA7|DRD1|INS|PTGS2|TNF	-4.33768	0	6	0	0	-16.5269	54.8042
1	-5.40327	GO:0042311	M1	1	0	GO Biological Processes	19	vasodilation	19_GO:0032501 multicellular organismal process	-5.40327	37.6779	11.9732	30293	48	67	4	5.97015	2.8946	154|1812|3630|7124	ADRB2|DRD1|INS|TNF	-3.9226	0	6	0	0	-16.5269	54.8042
1	-4.3955	GO:0045987	M1	1	0	GO Biological Processes	19	positive regulation of smooth muscle contraction	19_GO:0048518 positive regulation of biological process	-4.3955	45.2134	11.407	30293	30	67	3	4.47761	2.52661	148|1131|5743	ADRA1A|CHRM3|PTGS2	-3.05371	0	6	0	0	-16.5269	54.8042
1	-4.22979	GO:0001659	M1	1	0	GO Biological Processes	19	temperature homeostasis	19_GO:0042592 homeostatic process	-4.22979	39.8942	10.6834	30293	34	67	3	4.47761	2.52661	154|1812|3356	ADRB2|DRD1|HTR2A	-2.90722	0	6	0	0	-16.5269	54.8042
1	-4.22979	GO:0042310	M1	1	0	GO Biological Processes	19	vasoconstriction	19_GO:0032501 multicellular organismal process	-4.22979	39.8942	10.6834	30293	34	67	3	4.47761	2.52661	148|3356|6532	ADRA1A|HTR2A|SLC6A4	-2.90722	0	6	0	0	-16.5269	54.8042
1	-3.80579	GO:0045933	M1	1	0	GO Biological Processes	19	positive regulation of muscle contraction	19_GO:0048518 positive regulation of biological process	-3.80579	28.8596	8.99915	30293	47	67	3	4.47761	2.52661	148|1131|5743	ADRA1A|CHRM3|PTGS2	-2.53194	0	6	0	0	-16.5269	54.8042
1	-2.87511	GO:0048167	M1	1	0	GO Biological Processes	19	regulation of synaptic plasticity	19_GO:0050789 regulation of biological process	-2.87511	8.4118	5.13487	30293	215	67	4	5.97015	2.8946	1139|1812|3630|5743	CHRNA7|DRD1|INS|PTGS2	-1.69458	0	6	0	0	-16.5269	54.8042
1	-16.3723	GO:0009410	M1	1	0	GO Biological Processes	19	response to xenobiotic stimulus	19_GO:0050896 response to stimulus	-16.3723	18.0429	16.6788	30293	426	67	17	25.3731	5.31615	148|596|836|1019|1026|1728|1812|2353|3356|3757|4193|5743|5925|5970|6532|7124|7157	ADRA1A|BCL2|CASP3|CDK4|CDKN1A|NQO1|DRD1|FOS|HTR2A|KCNH2|MDM2|PTGS2|RB1|RELA|SLC6A4|TNF|TP53	-13.4501	0	7	1	1	-16.3723	67.8201
1	-13.3545	GO:0048545	M1	1	0	GO Biological Processes	19	response to steroid hormone	19_GO:0050896 response to stimulus	-13.3545	20.992	15.8231	30293	280	67	13	19.403	4.83121	367|596|836|842|1026|2353|3480|4193|5743|5970|6256|7040|7124	AR|BCL2|CASP3|CASP9|CDKN1A|FOS|IGF1R|MDM2|PTGS2|RELA|RXRA|TGFB1|TNF	-10.8205	0	7	0	0	-16.3723	67.8201
1	-11.3519	GO:0009636	M1	1	0	GO Biological Processes	19	response to toxic substance	19_GO:0050896 response to stimulus	-11.3519	21.0741	14.5757	30293	236	67	11	16.4179	4.52562	581|596|1026|1728|2353|4193|5444|5742|5743|6532|7124	BAX|BCL2|CDKN1A|NQO1|FOS|MDM2|PON1|PTGS1|PTGS2|SLC6A4|TNF	-9.11394	0	7	0	0	-16.3723	67.8201
1	-10.7602	GO:0035094	M1	1	0	GO Biological Processes	19	response to nicotine	19_GO:0050896 response to stimulus	-10.7602	63.2988	20.7569	30293	50	67	7	10.4478	3.73691	596|836|1139|3162|3480|5970|7124	BCL2|CASP3|CHRNA7|HMOX1|IGF1R|RELA|TNF	-8.59558	0	7	0	0	-16.3723	67.8201
1	-10.4498	GO:0031667	M1	1	0	GO Biological Processes	19	response to nutrient levels	19_GO:0050896 response to stimulus	-10.4498	12.3482	11.7492	30293	476	67	13	19.403	4.83121	154|207|596|1026|1728|2353|3480|4193|5743|5970|6532|7124|7157	ADRB2|AKT1|BCL2|CDKN1A|NQO1|FOS|IGF1R|MDM2|PTGS2|RELA|SLC6A4|TNF|TP53	-8.31769	0	7	0	0	-16.3723	67.8201
1	-10.1329	GO:0009991	M1	1	0	GO Biological Processes	19	response to extracellular stimulus	19_GO:0050896 response to stimulus	-10.1329	11.6391	11.3512	30293	505	67	13	19.403	4.83121	154|207|596|1026|1728|2353|3480|4193|5743|5970|6532|7124|7157	ADRB2|AKT1|BCL2|CDKN1A|NQO1|FOS|IGF1R|MDM2|PTGS2|RELA|SLC6A4|TNF|TP53	-8.03823	0	7	0	0	-16.3723	67.8201
1	-9.28504	GO:0051384	M1	1	0	GO Biological Processes	19	response to glucocorticoid	19_GO:0050896 response to stimulus	-9.28504	27.6113	14.3708	30293	131	67	8	11.9403	3.96149	596|836|842|1026|2353|3480|5743|7124	BCL2|CASP3|CASP9|CDKN1A|FOS|IGF1R|PTGS2|TNF	-7.30622	0	7	0	0	-16.3723	67.8201
1	-9.07957	GO:0001101	M1	1	0	GO Biological Processes	19	response to acid chemical	19_GO:0050896 response to stimulus	-9.07957	26.0221	13.921	30293	139	67	8	11.9403	3.96149	596|598|836|1728|3480|5970|7124|7422	BCL2|BCL2L1|CASP3|NQO1|IGF1R|RELA|TNF|VEGFA	-7.14264	0	7	0	0	-16.3723	67.8201
1	-8.74841	GO:0031960	M1	1	0	GO Biological Processes	19	response to corticosteroid	19_GO:0050896 response to stimulus	-8.74841	23.641	13.2185	30293	153	67	8	11.9403	3.96149	596|836|842|1026|2353|3480|5743|7124	BCL2|CASP3|CASP9|CDKN1A|FOS|IGF1R|PTGS2|TNF	-6.84969	0	7	0	0	-16.3723	67.8201
1	-7.93883	GO:0043200	M1	1	0	GO Biological Processes	19	response to amino acid	19_GO:0050896 response to stimulus	-7.93883	25.5237	12.8833	30293	124	67	7	10.4478	3.73691	596|598|836|1728|3480|5970|7124	BCL2|BCL2L1|CASP3|NQO1|IGF1R|RELA|TNF	-6.14696	0	7	0	0	-16.3723	67.8201
1	-6.99976	GO:0042542	M1	1	0	GO Biological Processes	19	response to hydrogen peroxide	19_GO:0050896 response to stimulus	-6.99976	26.8595	12.2559	30293	101	67	6	8.95522	3.48842	596|836|1728|3162|4193|5970	BCL2|CASP3|NQO1|HMOX1|MDM2|RELA	-5.31644	0	7	0	0	-16.3723	67.8201
1	-4.94025	GO:0010224	M1	1	0	GO Biological Processes	19	response to UV-B	19_GO:0050896 response to stimulus	-4.94025	67.8201	14.0736	30293	20	67	3	4.47761	2.52661	596|1026|5970	BCL2|CDKN1A|RELA	-3.52092	0	7	0	0	-16.3723	67.8201
1	-3.05905	GO:0008544	M1	1	0	GO Biological Processes	19	epidermis development	19_GO:0032502 developmental process	-3.05905	6.76848	4.99093	30293	334	67	5	7.46269	3.21047	596|836|1026|3643|5970	BCL2|CASP3|CDKN1A|INSR|RELA	-1.86112	0	7	0	0	-16.3723	67.8201
1	-2.9074	GO:0042303	M1	1	0	GO Biological Processes	19	molting cycle	19_GO:0032501 multicellular organismal process	-2.9074	14.2779	6.10259	30293	95	67	3	4.47761	2.52661	596|5743|5970	BCL2|PTGS2|RELA	-1.72512	0	7	0	0	-16.3723	67.8201
1	-2.9074	GO:0042633	M1	1	0	GO Biological Processes	19	hair cycle	19_GO:0032501 multicellular organismal process	-2.9074	14.2779	6.10259	30293	95	67	3	4.47761	2.52661	596|5743|5970	BCL2|PTGS2|RELA	-1.72512	0	7	0	0	-16.3723	67.8201
1	-2.47655	GO:0043588	M1	1	0	GO Biological Processes	19	skin development	19_GO:0032502 developmental process	-2.47655	6.52902	4.35234	30293	277	67	4	5.97015	2.8946	596|836|1026|5970	BCL2|CASP3|CDKN1A|RELA	-1.32026	0	7	0	0	-16.3723	67.8201
1	-15.5876	GO:0031329	M1	1	0	GO Biological Processes	19	regulation of cellular catabolic process	19_GO:0008152 metabolic process	-15.5876	11.5488	14.0802	30293	783	67	20	29.8507	5.59051	148|154|207|581|596|836|3091|3162|3356|3458|3565|3630|3643|4170|5294|5566|5578|7124|7157|8517	ADRA1A|ADRB2|AKT1|BAX|BCL2|CASP3|HIF1A|HMOX1|HTR2A|IFNG|IL4|INS|INSR|MCL1|PIK3CG|PRKACA|PRKCA|TNF|TP53|IKBKG	-12.7526	0	8	1	1	-15.5876	30.1423
1	-12.0427	GO:0010506	M1	1	0	GO Biological Processes	19	regulation of autophagy	19_GO:0008152 metabolic process	-12.0427	16.557	13.8816	30293	355	67	13	19.403	4.83121	148|154|207|596|836|3091|3162|3458|3565|4170|5566|7157|8517	ADRA1A|ADRB2|AKT1|BCL2|CASP3|HIF1A|HMOX1|IFNG|IL4|MCL1|PRKACA|TP53|IKBKG	-9.70404	0	8	0	0	-15.5876	30.1423
1	-10.1786	GO:0009896	M1	1	0	GO Biological Processes	19	positive regulation of catabolic process	19_GO:0048518 positive regulation of biological process	-10.1786	10.2591	10.9401	30293	617	67	14	20.8955	4.96695	154|207|324|581|3091|3162|3356|3458|3565|3630|3643|4193|7124|8517	ADRB2|AKT1|APC|BAX|HIF1A|HMOX1|HTR2A|IFNG|IL4|INS|INSR|MDM2|TNF|IKBKG	-8.07668	0	8	0	0	-15.5876	30.1423
1	-10.1006	GO:0016241	M1	1	0	GO Biological Processes	19	regulation of macroautophagy	19_GO:0008152 metabolic process	-10.1006	25.5925	14.6381	30293	159	67	9	13.4328	4.16604	154|207|836|3091|3162|3565|5566|7157|8517	ADRB2|AKT1|CASP3|HIF1A|HMOX1|IL4|PRKACA|TP53|IKBKG	-8.01654	0	8	0	0	-15.5876	30.1423
1	-8.67839	GO:0031331	M1	1	0	GO Biological Processes	19	positive regulation of cellular catabolic process	19_GO:0048518 positive regulation of biological process	-8.67839	11.8135	10.5193	30293	421	67	11	16.4179	4.52562	154|581|3091|3162|3356|3458|3565|3630|3643|7124|8517	ADRB2|BAX|HIF1A|HMOX1|HTR2A|IFNG|IL4|INS|INSR|TNF|IKBKG	-6.78871	0	8	0	0	-15.5876	30.1423
1	-6.15736	GO:0016239	M1	1	0	GO Biological Processes	19	positive regulation of macroautophagy	19_GO:0048518 positive regulation of biological process	-6.15736	30.1423	11.8969	30293	75	67	5	7.46269	3.21047	154|3091|3162|3565|8517	ADRB2|HIF1A|HMOX1|IL4|IKBKG	-4.57757	0	8	0	0	-15.5876	30.1423
1	-5.98414	GO:0010508	M1	1	0	GO Biological Processes	19	positive regulation of autophagy	19_GO:0048518 positive regulation of biological process	-5.98414	18.0854	9.87615	30293	150	67	6	8.95522	3.48842	154|3091|3162|3458|3565|8517	ADRB2|HIF1A|HMOX1|IFNG|IL4|IKBKG	-4.42367	0	8	0	0	-15.5876	30.1423
1	-15.3374	GO:0097305	M1	1	0	GO Biological Processes	19	response to alcohol	19_GO:0050896 response to stimulus	-15.3374	24.6299	17.9109	30293	257	67	14	20.8955	4.96695	31|207|598|841|1019|1026|1728|2353|3480|3558|4193|4988|7040|7124	ACACA|AKT1|BCL2L1|CASP8|CDK4|CDKN1A|NQO1|FOS|IGF1R|IL2|MDM2|OPRM1|TGFB1|TNF	-12.5401	0	9	1	1	-15.3374	30.1423
1	-13.365	GO:1901654	M1	1	0	GO Biological Processes	19	response to ketone	19_GO:0050896 response to stimulus	-13.365	25.5925	16.9175	30293	212	67	12	17.9104	4.68446	31|207|367|598|842|1019|1026|1728|2353|3480|5970|7040	ACACA|AKT1|AR|BCL2L1|CASP9|CDK4|CDKN1A|NQO1|FOS|IGF1R|RELA|TGFB1	-10.821	0	9	0	0	-15.3374	30.1423
1	-8.44398	GO:1901655	M1	1	0	GO Biological Processes	19	cellular response to ketone	19_GO:0050896 response to stimulus	-8.44398	30.1423	14.0836	30293	105	67	7	10.4478	3.73691	31|207|367|842|1019|2353|3480	ACACA|AKT1|AR|CASP9|CDK4|FOS|IGF1R	-6.59488	0	9	0	0	-15.3374	30.1423
1	-7.98801	GO:0045471	M1	1	0	GO Biological Processes	19	response to ethanol	19_GO:0050896 response to stimulus	-7.98801	25.9421	12.9966	30293	122	67	7	10.4478	3.73691	841|1728|2353|3480|3558|4988|7124	CASP8|NQO1|FOS|IGF1R|IL2|OPRM1|TNF	-6.18883	0	9	0	0	-15.3374	30.1423
1	-6.89901	GO:0097306	M1	1	0	GO Biological Processes	19	cellular response to alcohol	19_GO:0050896 response to stimulus	-6.89901	25.8362	12.0026	30293	105	67	6	8.95522	3.48842	31|207|1019|2353|3480|4193	ACACA|AKT1|CDK4|FOS|IGF1R|MDM2	-5.22668	0	9	0	0	-15.3374	30.1423
1	-14.7659	GO:1904035	M1	1	0	GO Biological Processes	19	regulation of epithelial cell apoptotic process	19_GO:0050789 regulation of biological process	-14.7659	42.8748	21.2743	30293	116	67	11	16.4179	4.52562	581|596|959|3162|3383|3480|3565|5054|5925|7040|7124	BAX|BCL2|CD40LG|HMOX1|ICAM1|IGF1R|IL4|SERPINE1|RB1|TGFB1|TNF	-12.0034	0	10	1	1	-14.7659	48.443
1	-8.28471	GO:2000351	M1	1	0	GO Biological Processes	19	regulation of endothelial cell apoptotic process	19_GO:0050789 regulation of biological process	-8.28471	43.7549	15.866	30293	62	67	6	8.95522	3.48842	959|3383|3565|5054|7040|7124	CD40LG|ICAM1|IL4|SERPINE1|TGFB1|TNF	-6.45554	0	10	0	0	-14.7659	48.443
1	-8.15868	GO:1904036	M1	1	0	GO Biological Processes	19	negative regulation of epithelial cell apoptotic process	19_GO:0048519 negative regulation of biological process	-8.15868	41.7355	15.4787	30293	65	67	6	8.95522	3.48842	596|3383|3480|3565|5054|5925	BCL2|ICAM1|IGF1R|IL4|SERPINE1|RB1	-6.34293	0	10	0	0	-14.7659	48.443
1	-7.9602	GO:0022407	M1	1	0	GO Biological Processes	19	regulation of cell-cell adhesion	19_GO:0050789 regulation of biological process	-7.9602	10.0678	9.56696	30293	494	67	11	16.4179	4.52562	207|836|959|3458|3558|3565|5578|5970|7040|7124|7422	AKT1|CASP3|CD40LG|IFNG|IL2|IL4|PRKCA|RELA|TGFB1|TNF|VEGFA	-6.16474	0	10	0	0	-14.7659	48.443
1	-7.00113	GO:0002696	M1	1	0	GO Biological Processes	19	positive regulation of leukocyte activation	19_GO:0002376 immune system process	-7.00113	11.3034	9.25904	30293	360	67	9	13.4328	4.16604	207|596|959|1026|3458|3558|3565|7040|7124	AKT1|BCL2|CD40LG|CDKN1A|IFNG|IL2|IL4|TGFB1|TNF	-5.31644	0	10	0	0	-14.7659	48.443
1	-6.97267	GO:0045785	M1	1	0	GO Biological Processes	19	positive regulation of cell adhesion	19_GO:0048518 positive regulation of biological process	-6.97267	9.36096	8.72087	30293	483	67	10	14.9254	4.35337	207|959|1021|3458|3558|3565|5578|5970|7124|7422	AKT1|CD40LG|CDK6|IFNG|IL2|IL4|PRKCA|RELA|TNF|VEGFA	-5.29762	0	10	0	0	-14.7659	48.443
1	-6.90289	GO:0050865	M1	1	0	GO Biological Processes	19	regulation of cell activation	19_GO:0032501 multicellular organismal process	-6.90289	7.91955	8.24986	30293	628	67	11	16.4179	4.52562	207|596|836|959|1026|3458|3558|3565|5578|7040|7124	AKT1|BCL2|CASP3|CD40LG|CDKN1A|IFNG|IL2|IL4|PRKCA|TGFB1|TNF	-5.2292	0	10	0	0	-14.7659	48.443
1	-6.82187	GO:0050867	M1	1	0	GO Biological Processes	19	positive regulation of cell activation	19_GO:0048518 positive regulation of biological process	-6.82187	10.7651	8.99475	30293	378	67	9	13.4328	4.16604	207|596|959|1026|3458|3558|3565|7040|7124	AKT1|BCL2|CD40LG|CDKN1A|IFNG|IL2|IL4|TGFB1|TNF	-5.15627	0	10	0	0	-14.7659	48.443
1	-6.50402	GO:0030888	M1	1	0	GO Biological Processes	19	regulation of B cell proliferation	19_GO:0002376 immune system process	-6.50402	35.323	12.9412	30293	64	67	5	7.46269	3.21047	596|836|1026|3558|3565	BCL2|CASP3|CDKN1A|IL2|IL4	-4.87185	0	10	0	0	-14.7659	48.443
1	-6.32929	GO:0050864	M1	1	0	GO Biological Processes	19	regulation of B cell activation	19_GO:0002376 immune system process	-6.32929	20.7084	10.6431	30293	131	67	6	8.95522	3.48842	596|836|1026|3558|3565|7040	BCL2|CASP3|CDKN1A|IL2|IL4|TGFB1	-4.72468	0	10	0	0	-14.7659	48.443
1	-6.30542	GO:0002694	M1	1	0	GO Biological Processes	19	regulation of leukocyte activation	19_GO:0002376 immune system process	-6.30542	7.91829	7.85758	30293	571	67	10	14.9254	4.35337	207|596|836|959|1026|3458|3558|3565|7040|7124	AKT1|BCL2|CASP3|CD40LG|CDKN1A|IFNG|IL2|IL4|TGFB1|TNF	-4.70198	0	10	0	0	-14.7659	48.443
1	-6.20742	GO:0051251	M1	1	0	GO Biological Processes	19	positive regulation of lymphocyte activation	19_GO:0002376 immune system process	-6.20742	11.0953	8.62816	30293	326	67	8	11.9403	3.96149	207|596|959|1026|3458|3558|3565|7040	AKT1|BCL2|CD40LG|CDKN1A|IFNG|IL2|IL4|TGFB1	-4.61653	0	10	0	0	-14.7659	48.443
1	-6.18787	GO:0032102	M1	1	0	GO Biological Processes	19	negative regulation of response to external stimulus	19_GO:0048519 negative regulation of biological process	-6.18787	9.04269	8.09277	30293	450	67	9	13.4328	4.16604	1812|3558|3565|3630|5054|5328|5925|7040|7124	DRD1|IL2|IL4|INS|SERPINE1|PLAU|RB1|TGFB1|TNF	-4.5981	0	10	0	0	-14.7659	48.443
1	-6.12854	GO:0002637	M1	1	0	GO Biological Processes	19	regulation of immunoglobulin production	19_GO:0002376 immune system process	-6.12854	29.7457	11.8131	30293	76	67	5	7.46269	3.21047	959|3558|3565|7040|7124	CD40LG|IL2|IL4|TGFB1|TNF	-4.55312	0	10	0	0	-14.7659	48.443
1	-6.0528	GO:0032946	M1	1	0	GO Biological Processes	19	positive regulation of mononuclear cell proliferation	19_GO:0048518 positive regulation of biological process	-6.0528	18.5809	10.0255	30293	146	67	6	8.95522	3.48842	596|598|959|1026|3558|3565	BCL2|BCL2L1|CD40LG|CDKN1A|IL2|IL4	-4.4881	0	10	0	0	-14.7659	48.443
1	-5.97016	GO:0032944	M1	1	0	GO Biological Processes	19	regulation of mononuclear cell proliferation	19_GO:0050789 regulation of biological process	-5.97016	13.1325	8.90296	30293	241	67	7	10.4478	3.73691	596|598|836|959|1026|3558|3565	BCL2|BCL2L1|CASP3|CD40LG|CDKN1A|IL2|IL4	-4.41177	0	10	0	0	-14.7659	48.443
1	-5.93739	GO:0050871	M1	1	0	GO Biological Processes	19	positive regulation of B cell activation	19_GO:0002376 immune system process	-5.93739	27.237	11.2691	30293	83	67	5	7.46269	3.21047	596|1026|3558|3565|7040	BCL2|CDKN1A|IL2|IL4|TGFB1	-4.38213	0	10	0	0	-14.7659	48.443
1	-5.77475	GO:0051249	M1	1	0	GO Biological Processes	19	regulation of lymphocyte activation	19_GO:0002376 immune system process	-5.77475	8.05784	7.53022	30293	505	67	9	13.4328	4.16604	207|596|836|959|1026|3458|3558|3565|7040	AKT1|BCL2|CASP3|CD40LG|CDKN1A|IFNG|IL2|IL4|TGFB1	-4.23476	0	10	0	0	-14.7659	48.443
1	-5.75832	GO:0070665	M1	1	0	GO Biological Processes	19	positive regulation of leukocyte proliferation	19_GO:0048518 positive regulation of biological process	-5.75832	16.5415	9.39579	30293	164	67	6	8.95522	3.48842	596|598|959|1026|3558|3565	BCL2|BCL2L1|CD40LG|CDKN1A|IL2|IL4	-4.22133	0	10	0	0	-14.7659	48.443
1	-5.71025	GO:1903037	M1	1	0	GO Biological Processes	19	regulation of leukocyte cell-cell adhesion	19_GO:0050789 regulation of biological process	-5.71025	9.51862	7.86759	30293	380	67	8	11.9403	3.96149	207|836|959|3458|3558|3565|5970|7124	AKT1|CASP3|CD40LG|IFNG|IL2|IL4|RELA|TNF	-4.17918	0	10	0	0	-14.7659	48.443
1	-5.68494	GO:0002697	M1	1	0	GO Biological Processes	19	regulation of immune effector process	19_GO:0002376 immune system process	-5.68494	9.44406	7.82985	30293	383	67	8	11.9403	3.96149	959|3383|3458|3558|3565|3630|7040|7124	CD40LG|ICAM1|IFNG|IL2|IL4|INS|TGFB1|TNF	-4.16068	0	10	0	0	-14.7659	48.443
1	-5.67454	GO:0070663	M1	1	0	GO Biological Processes	19	regulation of leukocyte proliferation	19_GO:0050789 regulation of biological process	-5.67454	11.8537	8.3868	30293	267	67	7	10.4478	3.73691	596|598|836|959|1026|3558|3565	BCL2|BCL2L1|CASP3|CD40LG|CDKN1A|IL2|IL4	-4.15412	0	10	0	0	-14.7659	48.443
1	-5.67074	GO:0002683	M1	1	0	GO Biological Processes	19	negative regulation of immune system process	19_GO:0002376 immune system process	-5.67074	7.8254	7.39145	30293	520	67	9	13.4328	4.16604	207|836|1021|3162|3558|3565|3630|7040|7124	AKT1|CASP3|CDK6|HMOX1|IL2|IL4|INS|TGFB1|TNF	-4.15127	0	10	0	0	-14.7659	48.443
1	-5.64357	GO:0051052	M1	1	0	GO Biological Processes	19	regulation of DNA metabolic process	19_GO:0008152 metabolic process	-5.64357	7.76567	7.35538	30293	524	67	9	13.4328	4.16604	207|581|1026|3480|3558|3565|7040|7124|7157	AKT1|BAX|CDKN1A|IGF1R|IL2|IL4|TGFB1|TNF|TP53	-4.12696	0	10	0	0	-14.7659	48.443
1	-5.63909	GO:0002714	M1	1	0	GO Biological Processes	19	positive regulation of B cell mediated immunity	19_GO:0002376 immune system process	-5.63909	43.0604	12.8422	30293	42	67	4	5.97015	2.8946	3558|3565|7040|7124	IL2|IL4|TGFB1|TNF	-4.12643	0	10	0	0	-14.7659	48.443
1	-5.63909	GO:0002891	M1	1	0	GO Biological Processes	19	positive regulation of immunoglobulin mediated immune response	19_GO:0002376 immune system process	-5.63909	43.0604	12.8422	30293	42	67	4	5.97015	2.8946	3558|3565|7040|7124	IL2|IL4|TGFB1|TNF	-4.12643	0	10	0	0	-14.7659	48.443
1	-5.58981	GO:1903039	M1	1	0	GO Biological Processes	19	positive regulation of leukocyte cell-cell adhesion	19_GO:0048518 positive regulation of biological process	-5.58981	11.5089	8.24219	30293	275	67	7	10.4478	3.73691	207|959|3458|3558|3565|5970|7124	AKT1|CD40LG|IFNG|IL2|IL4|RELA|TNF	-4.0835	0	10	0	0	-14.7659	48.443
1	-5.55673	GO:0030890	M1	1	0	GO Biological Processes	19	positive regulation of B cell proliferation	19_GO:0002376 immune system process	-5.55673	41.1031	12.5331	30293	44	67	4	5.97015	2.8946	596|1026|3558|3565	BCL2|CDKN1A|IL2|IL4	-4.05595	0	10	0	0	-14.7659	48.443
1	-5.36993	GO:0051054	M1	1	0	GO Biological Processes	19	positive regulation of DNA metabolic process	19_GO:0048518 positive regulation of biological process	-5.36993	10.6564	7.87356	30293	297	67	7	10.4478	3.73691	207|581|3480|3558|3565|7040|7124	AKT1|BAX|IGF1R|IL2|IL4|TGFB1|TNF	-3.8966	0	10	0	0	-14.7659	48.443
1	-5.13189	GO:0022409	M1	1	0	GO Biological Processes	19	positive regulation of cell-cell adhesion	19_GO:0048518 positive regulation of biological process	-5.13189	9.79858	7.48482	30293	323	67	7	10.4478	3.73691	207|959|3458|3558|3565|5970|7124	AKT1|CD40LG|IFNG|IL2|IL4|RELA|TNF	-3.68519	0	10	0	0	-14.7659	48.443
1	-4.92819	GO:0002712	M1	1	0	GO Biological Processes	19	regulation of B cell mediated immunity	19_GO:0002376 immune system process	-4.92819	28.7069	10.3646	30293	63	67	4	5.97015	2.8946	3558|3565|7040|7124	IL2|IL4|TGFB1|TNF	-3.51189	0	10	0	0	-14.7659	48.443
1	-4.92819	GO:0002889	M1	1	0	GO Biological Processes	19	regulation of immunoglobulin mediated immune response	19_GO:0002376 immune system process	-4.92819	28.7069	10.3646	30293	63	67	4	5.97015	2.8946	3558|3565|7040|7124	IL2|IL4|TGFB1|TNF	-3.51189	0	10	0	0	-14.7659	48.443
1	-4.84759	GO:0042531	M1	1	0	GO Biological Processes	19	positive regulation of tyrosine phosphorylation of STAT protein	19_GO:0048518 positive regulation of biological process	-4.84759	27.4021	10.1094	30293	66	67	4	5.97015	2.8946	3458|3558|3565|7124	IFNG|IL2|IL4|TNF	-3.44243	0	10	0	0	-14.7659	48.443
1	-4.84111	GO:0050670	M1	1	0	GO Biological Processes	19	regulation of lymphocyte proliferation	19_GO:0002376 immune system process	-4.84111	11.4464	7.6013	30293	237	67	6	8.95522	3.48842	596|836|959|1026|3558|3565	BCL2|CASP3|CD40LG|CDKN1A|IL2|IL4	-3.43669	0	10	0	0	-14.7659	48.443
1	-4.77788	GO:0050671	M1	1	0	GO Biological Processes	19	positive regulation of lymphocyte proliferation	19_GO:0002376 immune system process	-4.77788	15.8089	8.35715	30293	143	67	5	7.46269	3.21047	596|959|1026|3558|3565	BCL2|CD40LG|CDKN1A|IL2|IL4	-3.37928	0	10	0	0	-14.7659	48.443
1	-4.6838	GO:0030336	M1	1	0	GO Biological Processes	19	negative regulation of cell migration	19_GO:0040011 locomotion	-4.6838	8.35077	6.77994	30293	379	67	7	10.4478	3.73691	207|596|3162|3565|5054|7040|7124	AKT1|BCL2|HMOX1|IL4|SERPINE1|TGFB1|TNF	-3.30359	0	10	0	0	-14.7659	48.443
1	-4.57617	GO:2000146	M1	1	0	GO Biological Processes	19	negative regulation of cell motility	19_GO:0040011 locomotion	-4.57617	8.03284	6.61549	30293	394	67	7	10.4478	3.73691	207|596|3162|3565|5054|7040|7124	AKT1|BCL2|HMOX1|IL4|SERPINE1|TGFB1|TNF	-3.20825	0	10	0	0	-14.7659	48.443
1	-4.55976	GO:0042509	M1	1	0	GO Biological Processes	19	regulation of tyrosine phosphorylation of STAT protein	19_GO:0050896 response to stimulus	-4.55976	23.1864	9.23705	30293	78	67	4	5.97015	2.8946	3458|3558|3565|7124	IFNG|IL2|IL4|TNF	-3.19386	0	10	0	0	-14.7659	48.443
1	-4.48731	GO:0045830	M1	1	0	GO Biological Processes	19	positive regulation of isotype switching	19_GO:0002376 immune system process	-4.48731	48.443	11.8247	30293	28	67	3	4.47761	2.52661	3558|3565|7040	IL2|IL4|TGFB1	-3.13331	0	10	0	0	-14.7659	48.443
1	-4.3419	GO:0040013	M1	1	0	GO Biological Processes	19	negative regulation of locomotion	19_GO:0040011 locomotion	-4.3419	7.37748	6.26347	30293	429	67	7	10.4478	3.73691	207|596|3162|3565|5054|7040|7124	AKT1|BCL2|HMOX1|IL4|SERPINE1|TGFB1|TNF	-3.00828	0	10	0	0	-14.7659	48.443
1	-4.20961	GO:0002700	M1	1	0	GO Biological Processes	19	regulation of production of molecular mediator of immune response	19_GO:0002376 immune system process	-4.20961	12.0248	7.1391	30293	188	67	5	7.46269	3.21047	959|3558|3565|7040|7124	CD40LG|IL2|IL4|TGFB1|TNF	-2.88826	0	10	0	0	-14.7659	48.443
1	-4.08339	GO:0045191	M1	1	0	GO Biological Processes	19	regulation of isotype switching	19_GO:0002376 immune system process	-4.08339	35.6948	10.0756	30293	38	67	3	4.47761	2.52661	3558|3565|7040	IL2|IL4|TGFB1	-2.77748	0	10	0	0	-14.7659	48.443
1	-3.97565	GO:0031341	M1	1	0	GO Biological Processes	19	regulation of cell killing	19_GO:0050789 regulation of biological process	-3.97565	16.4412	7.63851	30293	110	67	4	5.97015	2.8946	3383|3458|3565|7040	ICAM1|IFNG|IL4|TGFB1	-2.68183	0	10	0	0	-14.7659	48.443
1	-3.80579	GO:1904894	M1	1	0	GO Biological Processes	19	positive regulation of receptor signaling pathway via STAT	19_GO:0048518 positive regulation of biological process	-3.80579	28.8596	8.99915	30293	47	67	3	4.47761	2.52661	3565|7040|7124	IL4|TGFB1|TNF	-2.53194	0	10	0	0	-14.7659	48.443
1	-3.80204	GO:0002698	M1	1	0	GO Biological Processes	19	negative regulation of immune effector process	19_GO:0002376 immune system process	-3.80204	14.8241	7.20331	30293	122	67	4	5.97015	2.8946	3558|3630|7040|7124	IL2|INS|TGFB1|TNF	-2.52981	0	10	0	0	-14.7659	48.443
1	-3.7884	GO:0002824	M1	1	0	GO Biological Processes	19	positive regulation of adaptive immune response based on somatic recombination of immune receptors built from immunoglobulin superfamily domains	19_GO:0002376 immune system process	-3.7884	14.7036	7.16984	30293	123	67	4	5.97015	2.8946	3558|3565|7040|7124	IL2|IL4|TGFB1|TNF	-2.51672	0	10	0	0	-14.7659	48.443
1	-3.77845	GO:0032660	M1	1	0	GO Biological Processes	19	regulation of interleukin-17 production	19_GO:0032501 multicellular organismal process	-3.77845	28.2584	8.89826	30293	48	67	3	4.47761	2.52661	3458|3558|7040	IFNG|IL2|TGFB1	-2.50838	0	10	0	0	-14.7659	48.443
1	-3.72193	GO:0002708	M1	1	0	GO Biological Processes	19	positive regulation of lymphocyte mediated immunity	19_GO:0002376 immune system process	-3.72193	14.1292	7.00814	30293	128	67	4	5.97015	2.8946	3558|3565|7040|7124	IL2|IL4|TGFB1|TNF	-2.45721	0	10	0	0	-14.7659	48.443
1	-3.70897	GO:0002821	M1	1	0	GO Biological Processes	19	positive regulation of adaptive immune response	19_GO:0002376 immune system process	-3.70897	14.0197	6.97688	30293	129	67	4	5.97015	2.8946	3558|3565|7040|7124	IL2|IL4|TGFB1|TNF	-2.44584	0	10	0	0	-14.7659	48.443
1	-3.70742	GO:0050863	M1	1	0	GO Biological Processes	19	regulation of T cell activation	19_GO:0002376 immune system process	-3.70742	7.13896	5.6698	30293	380	67	6	8.95522	3.48842	207|836|959|3458|3558|3565	AKT1|CASP3|CD40LG|IFNG|IL2|IL4	-2.44534	0	10	0	0	-14.7659	48.443
1	-3.69514	GO:0001818	M1	1	0	GO Biological Processes	19	negative regulation of cytokine production	19_GO:0048519 negative regulation of biological process	-3.69514	7.10159	5.65028	30293	382	67	6	8.95522	3.48842	836|1139|3458|3565|7040|7124	CASP3|CHRNA7|IFNG|IL4|TGFB1|TNF	-2.43465	0	10	0	0	-14.7659	48.443
1	-3.65485	GO:0002703	M1	1	0	GO Biological Processes	19	regulation of leukocyte mediated immunity	19_GO:0002376 immune system process	-3.65485	9.15252	6.057	30293	247	67	5	7.46269	3.21047	3383|3558|3565|7040|7124	ICAM1|IL2|IL4|TGFB1|TNF	-2.39645	0	10	0	0	-14.7659	48.443
1	-3.65012	GO:0002639	M1	1	0	GO Biological Processes	19	positive regulation of immunoglobulin production	19_GO:0002376 immune system process	-3.65012	25.5925	8.43647	30293	53	67	3	4.47761	2.52661	3558|3565|7040	IL2|IL4|TGFB1	-2.39433	0	10	0	0	-14.7659	48.443
1	-3.62264	GO:0050870	M1	1	0	GO Biological Processes	19	positive regulation of T cell activation	19_GO:0002376 immune system process	-3.62264	9.00666	5.99701	30293	251	67	5	7.46269	3.21047	207|959|3458|3558|3565	AKT1|CD40LG|IFNG|IL2|IL4	-2.36944	0	10	0	0	-14.7659	48.443
1	-3.59098	GO:0002699	M1	1	0	GO Biological Processes	19	positive regulation of immune effector process	19_GO:0002376 immune system process	-3.59098	8.86538	5.93834	30293	255	67	5	7.46269	3.21047	3458|3558|3565|7040|7124	IFNG|IL2|IL4|TGFB1|TNF	-2.33933	0	10	0	0	-14.7659	48.443
1	-3.45919	GO:0002705	M1	1	0	GO Biological Processes	19	positive regulation of leukocyte mediated immunity	19_GO:0002376 immune system process	-3.45919	12.0569	6.39142	30293	150	67	4	5.97015	2.8946	3558|3565|7040|7124	IL2|IL4|TGFB1|TNF	-2.21973	0	10	0	0	-14.7659	48.443
1	-3.34221	GO:0031348	M1	1	0	GO Biological Processes	19	negative regulation of defense response	19_GO:0048519 negative regulation of biological process	-3.34221	7.82239	5.48665	30293	289	67	5	7.46269	3.21047	3558|3565|3630|5925|7040	IL2|IL4|INS|RB1|TGFB1	-2.12138	0	10	0	0	-14.7659	48.443
1	-3.31151	GO:0045911	M1	1	0	GO Biological Processes	19	positive regulation of DNA recombination	19_GO:0048518 positive regulation of biological process	-3.31151	19.658	7.30508	30293	69	67	3	4.47761	2.52661	3558|3565|7040	IL2|IL4|TGFB1	-2.09355	0	10	0	0	-14.7659	48.443
1	-3.15208	GO:0042129	M1	1	0	GO Biological Processes	19	regulation of T cell proliferation	19_GO:0002376 immune system process	-3.15208	9.99192	5.71259	30293	181	67	4	5.97015	2.8946	836|959|3558|3565	CASP3|CD40LG|IL2|IL4	-1.94355	0	10	0	0	-14.7659	48.443
1	-3.09926	GO:0002706	M1	1	0	GO Biological Processes	19	regulation of lymphocyte mediated immunity	19_GO:0002376 immune system process	-3.09926	9.67132	5.60003	30293	187	67	4	5.97015	2.8946	3558|3565|7040|7124	IL2|IL4|TGFB1|TNF	-1.89445	0	10	0	0	-14.7659	48.443
1	-3.08207	GO:0032680	M1	1	0	GO Biological Processes	19	regulation of tumor necrosis factor production	19_GO:0032501 multicellular organismal process	-3.08207	9.56898	5.56364	30293	189	67	4	5.97015	2.8946	1139|3458|3565|7040	CHRNA7|IFNG|IL4|TGFB1	-1.87983	0	10	0	0	-14.7659	48.443
1	-3.06507	GO:0002822	M1	1	0	GO Biological Processes	19	regulation of adaptive immune response based on somatic recombination of immune receptors built from immunoglobulin superfamily domains	19_GO:0002376 immune system process	-3.06507	9.46878	5.52778	30293	191	67	4	5.97015	2.8946	3558|3565|7040|7124	IL2|IL4|TGFB1|TNF	-1.86577	0	10	0	0	-14.7659	48.443
1	-3.03993	GO:1903555	M1	1	0	GO Biological Processes	19	regulation of tumor necrosis factor superfamily cytokine production	19_GO:0032501 multicellular organismal process	-3.03993	9.32236	5.47498	30293	194	67	4	5.97015	2.8946	1139|3458|3565|7040	CHRNA7|IFNG|IL4|TGFB1	-1.84473	0	10	0	0	-14.7659	48.443
1	-2.9829	GO:0050728	M1	1	0	GO Biological Processes	19	negative regulation of inflammatory response	19_GO:0048519 negative regulation of biological process	-2.9829	8.9977	5.3561	30293	201	67	4	5.97015	2.8946	3558|3565|3630|5925	IL2|IL4|INS|RB1	-1.79443	0	10	0	0	-14.7659	48.443
1	-2.94348	GO:0002819	M1	1	0	GO Biological Processes	19	regulation of adaptive immune response	19_GO:0002376 immune system process	-2.94348	8.77931	5.27468	30293	206	67	4	5.97015	2.8946	3558|3565|7040|7124	IL2|IL4|TGFB1|TNF	-1.75812	0	10	0	0	-14.7659	48.443
1	-2.92065	GO:1904892	M1	1	0	GO Biological Processes	19	regulation of receptor signaling pathway via STAT	19_GO:0050896 response to stimulus	-2.92065	14.4298	6.13972	30293	94	67	3	4.47761	2.52661	3565|7040|7124	IL4|TGFB1|TNF	-1.73705	0	10	0	0	-14.7659	48.443
1	-2.88134	GO:0045638	M1	1	0	GO Biological Processes	19	negative regulation of myeloid cell differentiation	19_GO:0002376 immune system process	-2.88134	13.9835	6.02997	30293	97	67	3	4.47761	2.52661	1021|3565|4792	CDK6|IL4|NFKBIA	-1.70037	0	10	0	0	-14.7659	48.443
1	-2.84653	GO:0090287	M1	1	0	GO Biological Processes	19	regulation of cellular response to growth factor stimulus	19_GO:0050896 response to stimulus	-2.84653	6.06078	4.63023	30293	373	67	5	7.46269	3.21047	3091|3565|7040|7157|7422	HIF1A|IL4|TGFB1|TP53|VEGFA	-1.66775	0	10	0	0	-14.7659	48.443
1	-2.79442	GO:0042102	M1	1	0	GO Biological Processes	19	positive regulation of T cell proliferation	19_GO:0002376 immune system process	-2.79442	13.0423	5.79181	30293	104	67	3	4.47761	2.52661	959|3558|3565	CD40LG|IL2|IL4	-1.62126	0	10	0	0	-14.7659	48.443
1	-2.70242	GO:1902106	M1	1	0	GO Biological Processes	19	negative regulation of leukocyte differentiation	19_GO:0002376 immune system process	-2.70242	12.1107	5.54621	30293	112	67	3	4.47761	2.52661	1021|3558|3565	CDK6|IL2|IL4	-1.53566	0	10	0	0	-14.7659	48.443
1	-2.64842	GO:0045582	M1	1	0	GO Biological Processes	19	positive regulation of T cell differentiation	19_GO:0002376 immune system process	-2.64842	11.5932	5.40505	30293	117	67	3	4.47761	2.52661	3458|3558|3565	IFNG|IL2|IL4	-1.48378	0	10	0	0	-14.7659	48.443
1	-2.63792	GO:0010633	M1	1	0	GO Biological Processes	19	negative regulation of epithelial cell migration	19_GO:0040011 locomotion	-2.63792	11.4949	5.37785	30293	118	67	3	4.47761	2.52661	3565|7040|7124	IL4|TGFB1|TNF	-1.47412	0	10	0	0	-14.7659	48.443
1	-2.62751	GO:1903707	M1	1	0	GO Biological Processes	19	negative regulation of hemopoiesis	19_GO:0002376 immune system process	-2.62751	11.3983	5.35097	30293	119	67	3	4.47761	2.52661	1021|3558|3565	CDK6|IL2|IL4	-1.46455	0	10	0	0	-14.7659	48.443
1	-2.6172	GO:0002718	M1	1	0	GO Biological Processes	19	regulation of cytokine production involved in immune response	19_GO:0002376 immune system process	-2.6172	11.3034	5.32441	30293	120	67	3	4.47761	2.52661	3565|7040|7124	IL4|TGFB1|TNF	-1.45508	0	10	0	0	-14.7659	48.443
1	-2.5095	GO:0045621	M1	1	0	GO Biological Processes	19	positive regulation of lymphocyte differentiation	19_GO:0002376 immune system process	-2.5095	10.3542	5.05155	30293	131	67	3	4.47761	2.52661	3458|3558|3565	IFNG|IL2|IL4	-1.35073	0	10	0	0	-14.7659	48.443
1	-2.48182	GO:0000018	M1	1	0	GO Biological Processes	19	regulation of DNA recombination	19_GO:0008152 metabolic process	-2.48182	10.1224	4.9827	30293	134	67	3	4.47761	2.52661	3558|3565|7040	IL2|IL4|TGFB1	-1.32512	0	10	0	0	-14.7659	48.443
1	-2.48182	GO:0002702	M1	1	0	GO Biological Processes	19	positive regulation of production of molecular mediator of immune response	19_GO:0002376 immune system process	-2.48182	10.1224	4.9827	30293	134	67	3	4.47761	2.52661	3558|3565|7040	IL2|IL4|TGFB1	-1.32512	0	10	0	0	-14.7659	48.443
1	-2.12608	GO:1903844	M1	1	0	GO Biological Processes	19	regulation of cellular response to transforming growth factor beta stimulus	19_GO:0050896 response to stimulus	-2.12608	7.53557	4.14051	30293	180	67	3	4.47761	2.52661	3565|7040|7157	IL4|TGFB1|TP53	-0.991575	0	10	0	0	-14.7659	48.443
1	-2.1195	GO:0045580	M1	1	0	GO Biological Processes	19	regulation of T cell differentiation	19_GO:0002376 immune system process	-2.1195	7.49394	4.12562	30293	181	67	3	4.47761	2.52661	3458|3558|3565	IFNG|IL2|IL4	-0.985388	0	10	0	0	-14.7659	48.443
1	-2.04355	GO:0050777	M1	1	0	GO Biological Processes	19	negative regulation of immune response	19_GO:0002376 immune system process	-2.04355	7.02799	3.9553	30293	193	67	3	4.47761	2.52661	3558|3630|7040	IL2|INS|TGFB1	-0.91218	0	10	0	0	-14.7659	48.443
1	-14.3719	GO:1904019	M1	1	0	GO Biological Processes	19	epithelial cell apoptotic process	19_GO:0009987 cellular process	-14.3719	73.9856	25.5066	30293	55	67	9	13.4328	4.16604	581|596|598|836|842|3162|5294|5925|7124	BAX|BCL2|BCL2L1|CASP3|CASP9|HMOX1|PIK3CG|RB1|TNF	-11.6258	0	11	1	1	-14.3719	104.339
1	-11.5594	GO:0097193	M1	1	0	GO Biological Processes	19	intrinsic apoptotic signaling pathway	19_GO:0050896 response to stimulus	-11.5594	27.9095	16.1684	30293	162	67	10	14.9254	4.35337	581|596|598|836|842|1026|4170|7124|7157|54205	BAX|BCL2|BCL2L1|CASP3|CASP9|CDKN1A|MCL1|TNF|TP53|CYCS	-9.27967	0	11	0	0	-14.3719	104.339
1	-11.4005	GO:0008630	M1	1	0	GO Biological Processes	19	intrinsic apoptotic signaling pathway in response to DNA damage	19_GO:0050896 response to stimulus	-11.4005	50.2371	19.6932	30293	72	67	8	11.9403	3.96149	581|596|598|842|1026|4170|7124|7157	BAX|BCL2|BCL2L1|CASP9|CDKN1A|MCL1|TNF|TP53	-9.14734	0	11	0	0	-14.3719	104.339
1	-11.0991	GO:0071887	M1	1	0	GO Biological Processes	19	leukocyte apoptotic process	19_GO:0009987 cellular process	-11.0991	70.332	21.913	30293	45	67	7	10.4478	3.73691	207|581|596|598|836|842|7157	AKT1|BAX|BCL2|BCL2L1|CASP3|CASP9|TP53	-8.90389	0	11	0	0	-14.3719	104.339
1	-10.1258	GO:0051402	M1	1	0	GO Biological Processes	19	neuron apoptotic process	19_GO:0009987 cellular process	-10.1258	35.1172	16.3295	30293	103	67	8	11.9403	3.96149	581|596|598|836|842|3091|5925|7157	BAX|BCL2|BCL2L1|CASP3|CASP9|HIF1A|RB1|TP53	-8.03823	0	11	0	0	-14.3719	104.339
1	-8.9346	GO:0001836	M1	1	0	GO Biological Processes	19	release of cytochrome c from mitochondria	19_GO:0050896 response to stimulus	-8.9346	102.758	22.479	30293	22	67	5	7.46269	3.21047	581|596|598|4170|7157	BAX|BCL2|BCL2L1|MCL1|TP53	-7.00998	0	11	0	0	-14.3719	104.339
1	-8.75716	GO:0010332	M1	1	0	GO Biological Processes	19	response to gamma radiation	19_GO:0050896 response to stimulus	-8.75716	52.1693	17.387	30293	52	67	6	8.95522	3.48842	581|596|598|1026|4193|7157	BAX|BCL2|BCL2L1|CDKN1A|MDM2|TP53	-6.85384	0	11	0	0	-14.3719	104.339
1	-8.28471	GO:0008637	M1	1	0	GO Biological Processes	19	apoptotic mitochondrial changes	19_GO:0009987 cellular process	-8.28471	43.7549	15.866	30293	62	67	6	8.95522	3.48842	207|581|596|598|4170|7157	AKT1|BAX|BCL2|BCL2L1|MCL1|TP53	-6.45554	0	11	0	0	-14.3719	104.339
1	-7.98791	GO:0097192	M1	1	0	GO Biological Processes	19	extrinsic apoptotic signaling pathway in absence of ligand	19_GO:0050896 response to stimulus	-7.98791	68.5052	18.2671	30293	33	67	5	7.46269	3.21047	581|596|598|3558|4170	BAX|BCL2|BCL2L1|IL2|MCL1	-6.18883	0	11	0	0	-14.3719	104.339
1	-7.94834	GO:0009615	M1	1	0	GO Biological Processes	19	response to virus	19_GO:0044419 biological process involved in interspecies interaction between organisms	-7.94834	11.8983	10.0654	30293	380	67	10	14.9254	4.35337	581|596|598|1021|1129|3091|3458|5970|7124|8517	BAX|BCL2|BCL2L1|CDK6|CHRM2|HIF1A|IFNG|RELA|TNF|IKBKG	-6.15468	0	11	0	0	-14.3719	104.339
1	-7.85336	GO:0038034	M1	1	0	GO Biological Processes	19	signal transduction in absence of ligand	19_GO:0050896 response to stimulus	-7.85336	64.5906	17.7222	30293	35	67	5	7.46269	3.21047	581|596|598|3558|4170	BAX|BCL2|BCL2L1|IL2|MCL1	-6.07208	0	11	0	0	-14.3719	104.339
1	-7.63832	GO:0010212	M1	1	0	GO Biological Processes	19	response to ionizing radiation	19_GO:0050896 response to stimulus	-7.63832	23.1018	12.2071	30293	137	67	7	10.4478	3.73691	581|596|598|836|1026|4193|7157	BAX|BCL2|BCL2L1|CASP3|CDKN1A|MDM2|TP53	-5.88244	0	11	0	0	-14.3719	104.339
1	-7.30019	GO:2000106	M1	1	0	GO Biological Processes	19	regulation of leukocyte apoptotic process	19_GO:0050789 regulation of biological process	-7.30019	30.1423	13.0356	30293	90	67	6	8.95522	3.48842	581|596|598|3091|3558|7157	BAX|BCL2|BCL2L1|HIF1A|IL2|TP53	-5.59547	0	11	0	0	-14.3719	104.339
1	-7.00842	GO:0006974	M1	1	0	GO Biological Processes	19	DNA damage response	19_GO:0050896 response to stimulus	-7.00842	7.12958	8.06284	30293	761	67	12	17.9104	4.68446	324|581|596|598|836|842|1026|4170|4193|7124|7157|8517	APC|BAX|BCL2|BCL2L1|CASP3|CASP9|CDKN1A|MCL1|MDM2|TNF|TP53|IKBKG	-5.3223	0	11	0	0	-14.3719	104.339
1	-6.75505	GO:0048872	M1	1	0	GO Biological Processes	19	homeostasis of number of cells	19_GO:0042592 homeostatic process	-6.75505	13.1053	9.51172	30293	276	67	8	11.9403	3.96149	207|581|596|836|3091|3162|5925|7422	AKT1|BAX|BCL2|CASP3|HIF1A|HMOX1|RB1|VEGFA	-5.09212	0	11	0	0	-14.3719	104.339
1	-6.72073	GO:0070228	M1	1	0	GO Biological Processes	19	regulation of lymphocyte apoptotic process	19_GO:0050789 regulation of biological process	-6.72073	38.9771	13.6299	30293	58	67	5	7.46269	3.21047	581|596|3091|3558|7157	BAX|BCL2|HIF1A|IL2|TP53	-5.06176	0	11	0	0	-14.3719	104.339
1	-6.3667	GO:0070231	M1	1	0	GO Biological Processes	19	T cell apoptotic process	19_GO:0009987 cellular process	-6.3667	64.5906	15.8494	30293	28	67	4	5.97015	2.8946	207|581|596|7157	AKT1|BAX|BCL2|TP53	-4.75624	0	11	0	0	-14.3719	104.339
1	-6.33923	GO:0002260	M1	1	0	GO Biological Processes	19	lymphocyte homeostasis	19_GO:0042592 homeostatic process	-6.33923	32.7634	12.4362	30293	69	67	5	7.46269	3.21047	207|581|596|836|3091	AKT1|BAX|BCL2|CASP3|HIF1A	-4.73229	0	11	0	0	-14.3719	104.339
1	-6.18265	GO:0008406	M1	1	0	GO Biological Processes	19	gonad development	19_GO:0022414 reproductive process	-6.18265	14.1292	9.28568	30293	224	67	7	10.4478	3.73691	367|581|596|598|836|3643|7422	AR|BAX|BCL2|BCL2L1|CASP3|INSR|VEGFA	-4.59807	0	11	0	0	-14.3719	104.339
1	-6.18226	GO:0001782	M1	1	0	GO Biological Processes	19	B cell homeostasis	19_GO:0042592 homeostatic process	-6.18226	58.3399	15.0383	30293	31	67	4	5.97015	2.8946	581|596|836|3091	BAX|BCL2|CASP3|HIF1A	-4.59807	0	11	0	0	-14.3719	104.339
1	-6.1184	GO:0045137	M1	1	0	GO Biological Processes	19	development of primary sexual characteristics	19_GO:0022414 reproductive process	-6.1184	13.8207	9.1689	30293	229	67	7	10.4478	3.73691	367|581|596|598|836|3643|7422	AR|BAX|BCL2|BCL2L1|CASP3|INSR|VEGFA	-4.54407	0	11	0	0	-14.3719	104.339
1	-5.96398	GO:0070227	M1	1	0	GO Biological Processes	19	lymphocyte apoptotic process	19_GO:0009987 cellular process	-5.96398	51.6725	14.122	30293	35	67	4	5.97015	2.8946	207|581|596|7157	AKT1|BAX|BCL2|TP53	-4.40768	0	11	0	0	-14.3719	104.339
1	-5.8097	GO:0050778	M1	1	0	GO Biological Processes	19	positive regulation of immune response	19_GO:0002376 immune system process	-5.8097	6.97738	7.24159	30293	648	67	10	14.9254	4.35337	581|596|3458|3558|3565|4792|5970|7040|7124|8517	BAX|BCL2|IFNG|IL2|IL4|NFKBIA|RELA|TGFB1|TNF|IKBKG	-4.2677	0	11	0	0	-14.3719	104.339
1	-5.73259	GO:0080135	M1	1	0	GO Biological Processes	19	regulation of cellular response to stress	19_GO:0050896 response to stimulus	-5.73259	6.84016	7.14753	30293	661	67	10	14.9254	4.35337	581|596|598|3480|4193|4988|5743|7124|7157|7422	BAX|BCL2|BCL2L1|IGF1R|MDM2|OPRM1|PTGS2|TNF|TP53|VEGFA	-4.19758	0	11	0	0	-14.3719	104.339
1	-5.69194	GO:0008585	M1	1	0	GO Biological Processes	19	female gonad development	19_GO:0022414 reproductive process	-5.69194	24.3083	10.5989	30293	93	67	5	7.46269	3.21047	581|596|598|836|7422	BAX|BCL2|BCL2L1|CASP3|VEGFA	-4.16574	0	11	0	0	-14.3719	104.339
1	-5.6462	GO:0001776	M1	1	0	GO Biological Processes	19	leukocyte homeostasis	19_GO:0042592 homeostatic process	-5.6462	23.7965	10.4774	30293	95	67	5	7.46269	3.21047	207|581|596|836|3091	AKT1|BAX|BCL2|CASP3|HIF1A	-4.12864	0	11	0	0	-14.3719	104.339
1	-5.63909	GO:0043029	M1	1	0	GO Biological Processes	19	T cell homeostasis	19_GO:0042592 homeostatic process	-5.63909	43.0604	12.8422	30293	42	67	4	5.97015	2.8946	207|581|596|836	AKT1|BAX|BCL2|CASP3	-4.12643	0	11	0	0	-14.3719	104.339
1	-5.60147	GO:0046545	M1	1	0	GO Biological Processes	19	development of primary female sexual characteristics	19_GO:0022414 reproductive process	-5.60147	23.3059	10.3596	30293	97	67	5	7.46269	3.21047	581|596|598|836|7422	BAX|BCL2|BCL2L1|CASP3|VEGFA	-4.09144	0	11	0	0	-14.3719	104.339
1	-5.5974	GO:0008625	M1	1	0	GO Biological Processes	19	extrinsic apoptotic signaling pathway via death domain receptors	19_GO:0050896 response to stimulus	-5.5974	42.059	12.685	30293	43	67	4	5.97015	2.8946	581|596|841|7124	BAX|BCL2|CASP8|TNF	-4.08924	0	11	0	0	-14.3719	104.339
1	-5.5382	GO:0007548	M1	1	0	GO Biological Processes	19	sex differentiation	19_GO:0022414 reproductive process	-5.5382	11.3034	8.15482	30293	280	67	7	10.4478	3.73691	367|581|596|598|836|3643|7422	AR|BAX|BCL2|BCL2L1|CASP3|INSR|VEGFA	-4.03833	0	11	0	0	-14.3719	104.339
1	-5.53597	GO:0060402	M1	1	0	GO Biological Processes	19	calcium ion transport into cytosol	19_GO:0051179 localization	-5.53597	104.339	17.5456	30293	13	67	3	4.47761	2.52661	148|581|596	ADRA1A|BAX|BCL2	-4.03701	0	11	0	0	-14.3719	104.339
1	-5.45223	GO:0022612	M1	1	0	GO Biological Processes	19	gland morphogenesis	19_GO:0032502 developmental process	-5.45223	21.7372	9.97365	30293	104	67	5	7.46269	3.21047	367|581|596|7040|7124	AR|BAX|BCL2|TGFB1|TNF	-3.96406	0	11	0	0	-14.3719	104.339
1	-5.38917	GO:0048608	M1	1	0	GO Biological Processes	19	reproductive structure development	19_GO:0022414 reproductive process	-5.38917	10.7286	7.90545	30293	295	67	7	10.4478	3.73691	367|581|596|598|836|3643|7422	AR|BAX|BCL2|BCL2L1|CASP3|INSR|VEGFA	-3.9124	0	11	0	0	-14.3719	104.339
1	-5.35082	GO:0061458	M1	1	0	GO Biological Processes	19	reproductive system development	19_GO:0032502 developmental process	-5.35082	10.5851	7.84197	30293	299	67	7	10.4478	3.73691	367|581|596|598|836|3643|7422	AR|BAX|BCL2|BCL2L1|CASP3|INSR|VEGFA	-3.88006	0	11	0	0	-14.3719	104.339
1	-5.29416	GO:0046660	M1	1	0	GO Biological Processes	19	female sex differentiation	19_GO:0022414 reproductive process	-5.29416	20.1846	9.57647	30293	112	67	5	7.46269	3.21047	581|596|598|836|7422	BAX|BCL2|BCL2L1|CASP3|VEGFA	-3.83435	0	11	0	0	-14.3719	104.339
1	-5.22937	GO:0001541	M1	1	0	GO Biological Processes	19	ovarian follicle development	19_GO:0022414 reproductive process	-5.22937	34.1233	11.363	30293	53	67	4	5.97015	2.8946	581|596|598|7422	BAX|BCL2|BCL2L1|VEGFA	-3.77452	0	11	0	0	-14.3719	104.339
1	-5.10225	GO:0046902	M1	1	0	GO Biological Processes	19	regulation of mitochondrial membrane permeability	19_GO:0051179 localization	-5.10225	31.7287	10.9328	30293	57	67	4	5.97015	2.8946	581|596|598|7157	BAX|BCL2|BCL2L1|TP53	-3.65877	0	11	0	0	-14.3719	104.339
1	-5.10225	GO:2000107	M1	1	0	GO Biological Processes	19	negative regulation of leukocyte apoptotic process	19_GO:0048519 negative regulation of biological process	-5.10225	31.7287	10.9328	30293	57	67	4	5.97015	2.8946	596|598|3091|3558	BCL2|BCL2L1|HIF1A|IL2	-3.65877	0	11	0	0	-14.3719	104.339
1	-4.94025	GO:0002902	M1	1	0	GO Biological Processes	19	regulation of B cell apoptotic process	19_GO:0050789 regulation of biological process	-4.94025	67.8201	14.0736	30293	20	67	3	4.47761	2.52661	581|596|3558	BAX|BCL2|IL2	-3.52092	0	11	0	0	-14.3719	104.339
1	-4.81101	GO:0010623	M1	1	0	GO Biological Processes	19	programmed cell death involved in cell development	19_GO:0032502 developmental process	-4.81101	61.6547	13.399	30293	22	67	3	4.47761	2.52661	581|596|598	BAX|BCL2|BCL2L1	-3.40878	0	11	0	0	-14.3719	104.339
1	-4.76327	GO:0008584	M1	1	0	GO Biological Processes	19	male gonad development	19_GO:0022414 reproductive process	-4.76327	15.6991	8.32428	30293	144	67	5	7.46269	3.21047	367|581|596|598|3643	AR|BAX|BCL2|BCL2L1|INSR	-3.36755	0	11	0	0	-14.3719	104.339
1	-4.74877	GO:0046546	M1	1	0	GO Biological Processes	19	development of primary male sexual characteristics	19_GO:0022414 reproductive process	-4.74877	15.5908	8.29175	30293	145	67	5	7.46269	3.21047	367|581|596|598|3643	AR|BAX|BCL2|BCL2L1|INSR	-3.35662	0	11	0	0	-14.3719	104.339
1	-4.72146	GO:0090559	M1	1	0	GO Biological Processes	19	regulation of membrane permeability	19_GO:0065007 biological regulation	-4.72146	25.4724	9.71973	30293	71	67	4	5.97015	2.8946	581|596|598|7157	BAX|BCL2|BCL2L1|TP53	-3.3364	0	11	0	0	-14.3719	104.339
1	-4.62711	GO:0051881	M1	1	0	GO Biological Processes	19	regulation of mitochondrial membrane potential	19_GO:0065007 biological regulation	-4.62711	24.1138	9.43584	30293	75	67	4	5.97015	2.8946	207|581|596|598	AKT1|BAX|BCL2|BCL2L1	-3.25513	0	11	0	0	-14.3719	104.339
1	-4.48731	GO:0032104	M1	1	0	GO Biological Processes	19	regulation of response to extracellular stimulus	19_GO:0050896 response to stimulus	-4.48731	48.443	11.8247	30293	28	67	3	4.47761	2.52661	581|596|6256	BAX|BCL2|RXRA	-3.13331	0	11	0	0	-14.3719	104.339
1	-4.48731	GO:0032107	M1	1	0	GO Biological Processes	19	regulation of response to nutrient levels	19_GO:0050896 response to stimulus	-4.48731	48.443	11.8247	30293	28	67	3	4.47761	2.52661	581|596|6256	BAX|BCL2|RXRA	-3.13331	0	11	0	0	-14.3719	104.339
1	-4.44188	GO:0046661	M1	1	0	GO Biological Processes	19	male sex differentiation	19_GO:0022414 reproductive process	-4.44188	13.4564	7.62244	30293	168	67	5	7.46269	3.21047	367|581|596|598|3643	AR|BAX|BCL2|BCL2L1|INSR	-3.09306	0	11	0	0	-14.3719	104.339
1	-4.33426	GO:2000243	M1	1	0	GO Biological Processes	19	positive regulation of reproductive process	19_GO:0022414 reproductive process	-4.33426	20.3206	8.594	30293	89	67	4	5.97015	2.8946	367|581|3643|7422	AR|BAX|INSR|VEGFA	-3.00126	0	11	0	0	-14.3719	104.339
1	-4.19156	GO:0070059	M1	1	0	GO Biological Processes	19	intrinsic apoptotic signaling pathway in response to endoplasmic reticulum stress	19_GO:0050896 response to stimulus	-4.19156	38.7544	10.5219	30293	35	67	3	4.47761	2.52661	581|596|7157	BAX|BCL2|TP53	-2.87321	0	11	0	0	-14.3719	104.339
1	-4.15883	GO:0002757	M1	1	0	GO Biological Processes	19	immune response-activating signaling pathway	19_GO:0002376 immune system process	-4.15883	8.63951	6.40668	30293	314	67	6	8.95522	3.48842	581|596|4792|5970|7124|8517	BAX|BCL2|NFKBIA|RELA|TNF|IKBKG	-2.84348	0	11	0	0	-14.3719	104.339
1	-4.11961	GO:0097553	M1	1	0	GO Biological Processes	19	calcium ion transmembrane import into cytosol	19_GO:0051179 localization	-4.11961	17.9063	8.01262	30293	101	67	4	5.97015	2.8946	148|581|596|3356	ADRA1A|BAX|BCL2|HTR2A	-2.80958	0	11	0	0	-14.3719	104.339
1	-4.11842	GO:0070229	M1	1	0	GO Biological Processes	19	negative regulation of lymphocyte apoptotic process	19_GO:0048519 negative regulation of biological process	-4.11842	36.6595	10.2184	30293	37	67	3	4.47761	2.52661	596|3091|3558	BCL2|HIF1A|IL2	-2.80958	0	11	0	0	-14.3719	104.339
1	-3.96378	GO:2000241	M1	1	0	GO Biological Processes	19	regulation of reproductive process	19_GO:0022414 reproductive process	-3.96378	10.6635	6.64767	30293	212	67	5	7.46269	3.21047	367|581|598|3643|7422	AR|BAX|BCL2L1|INSR|VEGFA	-2.6711	0	11	0	0	-14.3719	104.339
1	-3.93042	GO:0007006	M1	1	0	GO Biological Processes	19	mitochondrial membrane organization	19_GO:0009987 cellular process	-3.93042	16.0048	7.52349	30293	113	67	4	5.97015	2.8946	581|596|598|7157	BAX|BCL2|BCL2L1|TP53	-2.6428	0	11	0	0	-14.3719	104.339
1	-3.92112	GO:0002764	M1	1	0	GO Biological Processes	19	immune response-regulating signaling pathway	19_GO:0002376 immune system process	-3.92112	7.81788	6.0139	30293	347	67	6	8.95522	3.48842	581|596|4792|5970|7124|8517	BAX|BCL2|NFKBIA|RELA|TNF|IKBKG	-2.63517	0	11	0	0	-14.3719	104.339
1	-3.70742	GO:0002253	M1	1	0	GO Biological Processes	19	activation of immune response	19_GO:0002376 immune system process	-3.70742	7.13896	5.6698	30293	380	67	6	8.95522	3.48842	581|596|4792|5970|7124|8517	BAX|BCL2|NFKBIA|RELA|TNF|IKBKG	-2.44534	0	11	0	0	-14.3719	104.339
1	-3.68765	GO:0002429	M1	1	0	GO Biological Processes	19	immune response-activating cell surface receptor signaling pathway	19_GO:0002376 immune system process	-3.68765	9.30318	6.11838	30293	243	67	5	7.46269	3.21047	581|596|4792|5970|8517	BAX|BCL2|NFKBIA|RELA|IKBKG	-2.42768	0	11	0	0	-14.3719	104.339
1	-3.53391	GO:0050853	M1	1	0	GO Biological Processes	19	B cell receptor signaling pathway	19_GO:0002376 immune system process	-3.53391	23.3863	8.03437	30293	58	67	3	4.47761	2.52661	581|596|4792	BAX|BCL2|NFKBIA	-2.28738	0	11	0	0	-14.3719	104.339
1	-3.44773	GO:0002768	M1	1	0	GO Biological Processes	19	immune response-regulating cell surface receptor signaling pathway	19_GO:0002376 immune system process	-3.44773	8.25063	5.67628	30293	274	67	5	7.46269	3.21047	581|596|4792|5970|8517	BAX|BCL2|NFKBIA|RELA|IKBKG	-2.21127	0	11	0	0	-14.3719	104.339
1	-3.42066	GO:0007005	M1	1	0	GO Biological Processes	19	mitochondrion organization	19_GO:0009987 cellular process	-3.42066	6.30885	5.2201	30293	430	67	6	8.95522	3.48842	207|581|596|598|4170|7157	AKT1|BAX|BCL2|BCL2L1|MCL1|TP53	-2.18816	0	11	0	0	-14.3719	104.339
1	-3.37378	GO:0048592	M1	1	0	GO Biological Processes	19	eye morphogenesis	19_GO:0032502 developmental process	-3.37378	11.4464	6.19829	30293	158	67	4	5.97015	2.8946	581|596|3091|7422	BAX|BCL2|HIF1A|VEGFA	-2.14861	0	11	0	0	-14.3719	104.339
1	-3.37378	GO:0050851	M1	1	0	GO Biological Processes	19	antigen receptor-mediated signaling pathway	19_GO:0002376 immune system process	-3.37378	11.4464	6.19829	30293	158	67	4	5.97015	2.8946	581|596|4792|8517	BAX|BCL2|NFKBIA|IKBKG	-2.14861	0	11	0	0	-14.3719	104.339
1	-3.33281	GO:0043524	M1	1	0	GO Biological Processes	19	negative regulation of neuron apoptotic process	19_GO:0048519 negative regulation of biological process	-3.33281	11.1638	6.10687	30293	162	67	4	5.97015	2.8946	581|596|598|3091	BAX|BCL2|BCL2L1|HIF1A	-2.11246	0	11	0	0	-14.3719	104.339
1	-3.15208	GO:0006839	M1	1	0	GO Biological Processes	19	mitochondrial transport	19_GO:0051179 localization	-3.15208	9.99192	5.71259	30293	181	67	4	5.97015	2.8946	581|596|598|7157	BAX|BCL2|BCL2L1|TP53	-1.94355	0	11	0	0	-14.3719	104.339
1	-3.01783	GO:0009791	M1	1	0	GO Biological Processes	19	post-embryonic development	19_GO:0032502 developmental process	-3.01783	15.5908	6.41659	30293	87	67	3	4.47761	2.52661	581|596|7422	BAX|BCL2|VEGFA	-1.82578	0	11	0	0	-14.3719	104.339
1	-2.94673	GO:0007281	M1	1	0	GO Biological Processes	19	germ cell development	19_GO:0022414 reproductive process	-2.94673	6.38608	4.79918	30293	354	67	5	7.46269	3.21047	207|581|596|598|5566	AKT1|BAX|BCL2|BCL2L1|PRKACA	-1.76092	0	11	0	0	-14.3719	104.339
1	-2.5095	GO:0048593	M1	1	0	GO Biological Processes	19	camera-type eye morphogenesis	19_GO:0032502 developmental process	-2.5095	10.3542	5.05155	30293	131	67	3	4.47761	2.52661	581|3091|7422	BAX|HIF1A|VEGFA	-1.35073	0	11	0	0	-14.3719	104.339
1	-2.4991	GO:0090596	M1	1	0	GO Biological Processes	19	sensory organ morphogenesis	19_GO:0032502 developmental process	-2.4991	6.62468	4.39526	30293	273	67	4	5.97015	2.8946	581|596|3091|7422	BAX|BCL2|HIF1A|VEGFA	-1.34115	0	11	0	0	-14.3719	104.339
1	-2.44491	GO:0022412	M1	1	0	GO Biological Processes	19	cellular process involved in reproduction in multicellular organism	19_GO:0022414 reproductive process	-2.44491	4.89323	3.97016	30293	462	67	5	7.46269	3.21047	207|581|596|598|5566	AKT1|BAX|BCL2|BCL2L1|PRKACA	-1.2915	0	11	0	0	-14.3719	104.339
1	-2.41117	GO:0001764	M1	1	0	GO Biological Processes	19	neuron migration	19_GO:0032502 developmental process	-2.41117	9.55213	4.80927	30293	142	67	3	4.47761	2.52661	581|1812|7422	BAX|DRD1|VEGFA	-1.25981	0	11	0	0	-14.3719	104.339
1	-2.35367	GO:0001822	M1	1	0	GO Biological Processes	19	kidney development	19_GO:0032502 developmental process	-2.35367	6.02846	4.12094	30293	300	67	4	5.97015	2.8946	581|596|842|7422	BAX|BCL2|CASP9|VEGFA	-1.20476	0	11	0	0	-14.3719	104.339
1	-2.30356	GO:0072001	M1	1	0	GO Biological Processes	19	renal system development	19_GO:0032502 developmental process	-2.30356	5.83399	4.02773	30293	310	67	4	5.97015	2.8946	581|596|842|7422	BAX|BCL2|CASP9|VEGFA	-1.15789	0	11	0	0	-14.3719	104.339
1	-2.18392	GO:0061024	M1	1	0	GO Biological Processes	19	membrane organization	19_GO:0009987 cellular process	-2.18392	3.58363	3.38932	30293	757	67	6	8.95522	3.48842	207|581|596|598|5578|7157	AKT1|BAX|BCL2|BCL2L1|PRKCA|TP53	-1.04546	0	11	0	0	-14.3719	104.339
1	-2.03746	GO:0009566	M1	1	0	GO Biological Processes	19	fertilization	19_GO:0022414 reproductive process	-2.03746	6.99177	3.94177	30293	194	67	3	4.47761	2.52661	367|581|598	AR|BAX|BCL2L1	-0.90687	0	11	0	0	-14.3719	104.339
1	-2.002	GO:0001654	M1	1	0	GO Biological Processes	19	eye development	19_GO:0032502 developmental process	-2.002	4.77187	3.47896	30293	379	67	4	5.97015	2.8946	581|596|3091|7422	BAX|BCL2|HIF1A|VEGFA	-0.872572	0	11	0	0	-14.3719	104.339
1	-14.351	GO:0071407	M1	1	0	GO Biological Processes	19	cellular response to organic cyclic compound	19_GO:0050896 response to stimulus	-14.351	15.4576	14.8402	30293	468	67	16	23.8806	5.20874	367|836|841|842|1019|1812|3356|3359|3480|4193|4988|5294|5566|5743|6256|6532	AR|CASP3|CASP8|CASP9|CDK4|DRD1|HTR2A|HTR3A|IGF1R|MDM2|OPRM1|PIK3CG|PRKACA|PTGS2|RXRA|SLC6A4	-11.6207	0	12	1	1	-14.351	46.3728
1	-10.4112	GO:0043279	M1	1	0	GO Biological Processes	19	response to alkaloid	19_GO:0050896 response to stimulus	-10.4112	38.0745	17.0396	30293	95	67	8	11.9403	3.96149	598|836|1728|1812|3356|3480|4193|4988	BCL2L1|CASP3|NQO1|DRD1|HTR2A|IGF1R|MDM2|OPRM1	-8.28676	0	12	0	0	-14.351	46.3728
1	-5.77073	GO:0071312	M1	1	0	GO Biological Processes	19	cellular response to alkaloid	19_GO:0050896 response to stimulus	-5.77073	46.3728	13.3489	30293	39	67	4	5.97015	2.8946	598|836|4193|4988	BCL2L1|CASP3|MDM2|OPRM1	-4.23174	0	12	0	0	-14.351	46.3728
1	-14.2652	GO:0043410	M1	1	0	GO Biological Processes	19	positive regulation of MAPK cascade	19_GO:0048518 positive regulation of biological process	-14.2652	15.2619	14.7344	30293	474	67	16	23.8806	5.20874	147|148|154|367|1139|3356|3383|3480|3630|3643|4988|5294|5578|7040|7124|7422	ADRA1B|ADRA1A|ADRB2|AR|CHRNA7|HTR2A|ICAM1|IGF1R|INS|INSR|OPRM1|PIK3CG|PRKCA|TGFB1|TNF|VEGFA	-11.5501	0	13	1	1	-14.2652	20.8677
1	-11.9745	GO:0043408	M1	1	0	GO Biological Processes	19	regulation of MAPK cascade	19_GO:0050896 response to stimulus	-11.9745	10.8134	12.0843	30293	669	67	16	23.8806	5.20874	147|148|154|367|1139|3356|3383|3480|3630|3643|4988|5294|5578|7040|7124|7422	ADRA1B|ADRA1A|ADRB2|AR|CHRNA7|HTR2A|ICAM1|IGF1R|INS|INSR|OPRM1|PIK3CG|PRKCA|TGFB1|TNF|VEGFA	-9.65434	0	13	0	0	-14.2652	20.8677
1	-7.57395	GO:0070374	M1	1	0	GO Biological Processes	19	positive regulation of ERK1 and ERK2 cascade	19_GO:0048518 positive regulation of biological process	-7.57395	16.7457	10.9341	30293	216	67	8	11.9403	3.96149	148|1139|3356|3383|4988|5578|7040|7124	ADRA1A|CHRNA7|HTR2A|ICAM1|OPRM1|PRKCA|TGFB1|TNF	-5.83353	0	13	0	0	-14.2652	20.8677
1	-6.38275	GO:0070372	M1	1	0	GO Biological Processes	19	regulation of ERK1 and ERK2 cascade	19_GO:0050896 response to stimulus	-6.38275	11.7057	8.90558	30293	309	67	8	11.9403	3.96149	148|1139|3356|3383|4988|5578|7040|7124	ADRA1A|CHRNA7|HTR2A|ICAM1|OPRM1|PRKCA|TGFB1|TNF	-4.76876	0	13	0	0	-14.2652	20.8677
1	-3.38777	GO:0019233	M1	1	0	GO Biological Processes	19	sensory perception of pain	19_GO:0032501 multicellular organismal process	-3.38777	20.8677	7.54938	30293	65	67	3	4.47761	2.52661	3356|4988|7124	HTR2A|OPRM1|TNF	-2.16065	0	13	0	0	-14.2652	20.8677
1	-2.17331	GO:0051048	M1	1	0	GO Biological Processes	19	negative regulation of secretion	19_GO:0051179 localization	-2.17331	7.84048	4.24808	30293	173	67	3	4.47761	2.52661	3630|4988|7124	INS|OPRM1|TNF	-1.03604	0	13	0	0	-14.2652	20.8677
1	-2.10646	GO:0050954	M1	1	0	GO Biological Processes	19	sensory perception of mechanical stimulus	19_GO:0032501 multicellular organismal process	-2.10646	7.41204	4.09616	30293	183	67	3	4.47761	2.52661	836|3356|7124	CASP3|HTR2A|TNF	-0.972741	0	13	0	0	-14.2652	20.8677
1	-14.249	GO:0030097	M1	1	0	GO Biological Processes	19	hemopoiesis	19_GO:0032502 developmental process	-14.249	11.9683	13.6195	30293	680	67	18	26.8657	5.41529	581|596|836|841|842|959|1021|2353|3091|3458|3558|3565|4318|5925|7040|7124|7157|7422	BAX|BCL2|CASP3|CASP8|CASP9|CD40LG|CDK6|FOS|HIF1A|IFNG|IL2|IL4|MMP9|RB1|TGFB1|TNF|TP53|VEGFA	-11.5487	0	14	1	1	-14.249	40.1897
1	-12.3922	GO:0002521	M1	1	0	GO Biological Processes	19	leukocyte differentiation	19_GO:0032502 developmental process	-12.3922	15.0353	13.6535	30293	421	67	14	20.8955	4.96695	581|596|841|959|1021|2353|3458|3558|3565|4318|7040|7124|7157|7422	BAX|BCL2|CASP8|CD40LG|CDK6|FOS|IFNG|IL2|IL4|MMP9|TGFB1|TNF|TP53|VEGFA	-9.98612	0	14	0	0	-14.249	40.1897
1	-11.4761	GO:0001775	M1	1	0	GO Biological Processes	19	cell activation	19_GO:0032501 multicellular organismal process	-11.4761	10.0196	11.5487	30293	722	67	16	23.8806	5.20874	581|596|841|959|1021|3383|3458|3558|3565|3630|4193|5294|6532|7040|7124|7157	BAX|BCL2|CASP8|CD40LG|CDK6|ICAM1|IFNG|IL2|IL4|INS|MDM2|PIK3CG|SLC6A4|TGFB1|TNF|TP53	-9.21481	0	14	0	0	-14.249	40.1897
1	-10.3572	GO:0045321	M1	1	0	GO Biological Processes	19	leukocyte activation	19_GO:0002376 immune system process	-10.3572	10.5851	11.1459	30293	598	67	14	20.8955	4.96695	581|596|841|959|1021|3383|3458|3558|3565|3630|5294|7040|7124|7157	BAX|BCL2|CASP8|CD40LG|CDK6|ICAM1|IFNG|IL2|IL4|INS|PIK3CG|TGFB1|TNF|TP53	-8.24416	0	14	0	0	-14.249	40.1897
1	-9.99029	GO:0042110	M1	1	0	GO Biological Processes	19	T cell activation	19_GO:0002376 immune system process	-9.99029	15.7389	12.4001	30293	316	67	11	16.4179	4.52562	581|596|841|1021|3383|3558|3565|3630|5294|7040|7157	BAX|BCL2|CASP8|CDK6|ICAM1|IL2|IL4|INS|PIK3CG|TGFB1|TP53	-7.92003	0	14	0	0	-14.249	40.1897
1	-9.27674	GO:0046649	M1	1	0	GO Biological Processes	19	lymphocyte activation	19_GO:0002376 immune system process	-9.27674	11.4223	10.7791	30293	475	67	12	17.9104	4.68446	581|596|841|959|1021|3383|3558|3565|3630|5294|7040|7157	BAX|BCL2|CASP8|CD40LG|CDK6|ICAM1|IL2|IL4|INS|PIK3CG|TGFB1|TP53	-7.30066	0	14	0	0	-14.249	40.1897
1	-8.54421	GO:1903131	M1	1	0	GO Biological Processes	19	mononuclear cell differentiation	19_GO:0032502 developmental process	-8.54421	13.7427	10.9413	30293	329	67	10	14.9254	4.35337	581|596|959|1021|2353|3558|3565|7040|7157|7422	BAX|BCL2|CD40LG|CDK6|FOS|IL2|IL4|TGFB1|TP53|VEGFA	-6.67848	0	14	0	0	-14.249	40.1897
1	-7.79619	GO:0032943	M1	1	0	GO Biological Processes	19	mononuclear cell proliferation	19_GO:0009987 cellular process	-7.79619	24.3457	12.5589	30293	130	67	7	10.4478	3.73691	581|596|598|959|3558|5294|7157	BAX|BCL2|BCL2L1|CD40LG|IL2|PIK3CG|TP53	-6.02183	0	14	0	0	-14.249	40.1897
1	-7.38657	GO:0070661	M1	1	0	GO Biological Processes	19	leukocyte proliferation	19_GO:0009987 cellular process	-7.38657	21.2412	11.6611	30293	149	67	7	10.4478	3.73691	581|596|598|959|3558|5294|7157	BAX|BCL2|BCL2L1|CD40LG|IL2|PIK3CG|TP53	-5.66999	0	14	0	0	-14.249	40.1897
1	-6.62584	GO:0030098	M1	1	0	GO Biological Processes	19	lymphocyte differentiation	19_GO:0002376 immune system process	-6.62584	12.603	9.29865	30293	287	67	8	11.9403	3.96149	581|596|959|1021|3558|3565|7040|7157	BAX|BCL2|CD40LG|CDK6|IL2|IL4|TGFB1|TP53	-4.97984	0	14	0	0	-14.249	40.1897
1	-6.42898	GO:0046651	M1	1	0	GO Biological Processes	19	lymphocyte proliferation	19_GO:0002376 immune system process	-6.42898	21.5302	10.8724	30293	126	67	6	8.95522	3.48842	581|596|959|3558|5294|7157	BAX|BCL2|CD40LG|IL2|PIK3CG|TP53	-4.81021	0	14	0	0	-14.249	40.1897
1	-5.51703	GO:1904037	M1	1	0	GO Biological Processes	19	positive regulation of epithelial cell apoptotic process	19_GO:0048518 positive regulation of biological process	-5.51703	40.1897	12.3863	30293	45	67	4	5.97015	2.8946	581|959|3162|7040	BAX|CD40LG|HMOX1|TGFB1	-4.02132	0	14	0	0	-14.249	40.1897
1	-5.40198	GO:0042113	M1	1	0	GO Biological Processes	19	B cell activation	19_GO:0002376 immune system process	-5.40198	14.3535	8.6701	30293	189	67	6	8.95522	3.48842	581|596|841|959|3565|7157	BAX|BCL2|CASP8|CD40LG|IL4|TP53	-3.9226	0	14	0	0	-14.249	40.1897
1	-4.97834	GO:0030183	M1	1	0	GO Biological Processes	19	B cell differentiation	19_GO:0002376 immune system process	-4.97834	17.3898	8.81695	30293	130	67	5	7.46269	3.21047	581|596|959|3565|7157	BAX|BCL2|CD40LG|IL4|TP53	-3.5506	0	14	0	0	-14.249	40.1897
1	-4.69736	GO:0042098	M1	1	0	GO Biological Processes	19	T cell proliferation	19_GO:0002376 immune system process	-4.69736	25.1186	9.6466	30293	72	67	4	5.97015	2.8946	581|3558|5294|7157	BAX|IL2|PIK3CG|TP53	-3.31436	0	14	0	0	-14.249	40.1897
1	-3.62599	GO:0042100	M1	1	0	GO Biological Processes	19	B cell proliferation	19_GO:0002376 immune system process	-3.62599	25.1186	8.35172	30293	54	67	3	4.47761	2.52661	581|596|959	BAX|BCL2|CD40LG	-2.37227	0	14	0	0	-14.249	40.1897
1	-14.1888	GO:0009416	M1	1	0	GO Biological Processes	19	response to light stimulus	19_GO:0050896 response to stimulus	-14.1888	20.3533	16.1516	30293	311	67	14	20.8955	4.96695	207|581|596|836|842|1026|1812|2353|3091|4193|4312|4318|5970|7157	AKT1|BAX|BCL2|CASP3|CASP9|CDKN1A|DRD1|FOS|HIF1A|MDM2|MMP1|MMP9|RELA|TP53	-11.5165	0	15	1	1	-14.1888	84.7752
1	-13.7258	GO:0009314	M1	1	0	GO Biological Processes	19	response to radiation	19_GO:0050896 response to stimulus	-13.7258	16.1477	14.7178	30293	420	67	15	22.3881	5.09255	207|581|596|598|836|842|1026|1812|2353|3091|4193|4312|4318|5970|7157	AKT1|BAX|BCL2|BCL2L1|CASP3|CASP9|CDKN1A|DRD1|FOS|HIF1A|MDM2|MMP1|MMP9|RELA|TP53	-11.0924	0	15	0	0	-14.1888	84.7752
1	-13.4816	GO:0009411	M1	1	0	GO Biological Processes	19	response to UV	19_GO:0050896 response to stimulus	-13.4816	32.9369	18.5228	30293	151	67	11	16.4179	4.52562	207|581|596|836|842|1026|4193|4312|4318|5970|7157	AKT1|BAX|BCL2|CASP3|CASP9|CDKN1A|MDM2|MMP1|MMP9|RELA|TP53	-10.8952	0	15	0	0	-14.1888	84.7752
1	-11.283	GO:0071214	M1	1	0	GO Biological Processes	19	cellular response to abiotic stimulus	19_GO:0050896 response to stimulus	-11.283	17.0617	13.5561	30293	318	67	12	17.9104	4.68446	581|598|836|841|842|1026|3480|4193|4312|4318|5743|7157	BAX|BCL2L1|CASP3|CASP8|CASP9|CDKN1A|IGF1R|MDM2|MMP1|MMP9|PTGS2|TP53	-9.05981	0	15	0	0	-14.1888	84.7752
1	-11.283	GO:0104004	M1	1	0	GO Biological Processes	19	cellular response to environmental stimulus	19_GO:0050896 response to stimulus	-11.283	17.0617	13.5561	30293	318	67	12	17.9104	4.68446	581|598|836|841|842|1026|3480|4193|4312|4318|5743|7157	BAX|BCL2L1|CASP3|CASP8|CASP9|CDKN1A|IGF1R|MDM2|MMP1|MMP9|PTGS2|TP53	-9.05981	0	15	0	0	-14.1888	84.7752
1	-9.1557	GO:0045786	M1	1	0	GO Biological Processes	19	negative regulation of cell cycle	19_GO:0048519 negative regulation of biological process	-9.1557	13.1226	11.1812	30293	379	67	11	16.4179	4.52562	324|596|836|1021|1026|4193|5743|5925|7040|7124|7157	APC|BCL2|CASP3|CDK6|CDKN1A|MDM2|PTGS2|RB1|TGFB1|TNF|TP53	-7.19306	0	15	0	0	-14.1888	84.7752
1	-8.91646	GO:0034644	M1	1	0	GO Biological Processes	19	cellular response to UV	19_GO:0050896 response to stimulus	-8.91646	35.166	15.2827	30293	90	67	7	10.4478	3.73691	581|842|1026|4193|4312|4318|7157	BAX|CASP9|CDKN1A|MDM2|MMP1|MMP9|TP53	-6.99426	0	15	0	0	-14.1888	84.7752
1	-8.34698	GO:0071478	M1	1	0	GO Biological Processes	19	cellular response to radiation	19_GO:0050896 response to stimulus	-8.34698	21.0295	12.4025	30293	172	67	8	11.9403	3.96149	581|598|842|1026|4193|4312|4318|7157	BAX|BCL2L1|CASP9|CDKN1A|MDM2|MMP1|MMP9|TP53	-6.50994	0	15	0	0	-14.1888	84.7752
1	-8.16709	GO:0071482	M1	1	0	GO Biological Processes	19	cellular response to light stimulus	19_GO:0050896 response to stimulus	-8.16709	27.5212	13.4155	30293	115	67	7	10.4478	3.73691	581|842|1026|4193|4312|4318|7157	BAX|CASP9|CDKN1A|MDM2|MMP1|MMP9|TP53	-6.34755	0	15	0	0	-14.1888	84.7752
1	-7.44982	GO:2000134	M1	1	0	GO Biological Processes	19	negative regulation of G1/S transition of mitotic cell cycle	19_GO:0048519 negative regulation of biological process	-7.44982	31.9154	13.438	30293	85	67	6	8.95522	3.48842	324|596|1026|4193|5925|7157	APC|BCL2|CDKN1A|MDM2|RB1|TP53	-5.7226	0	15	0	0	-14.1888	84.7752
1	-7.18667	GO:1902807	M1	1	0	GO Biological Processes	19	negative regulation of cell cycle G1/S phase transition	19_GO:0048519 negative regulation of biological process	-7.18667	28.8596	12.7366	30293	94	67	6	8.95522	3.48842	324|596|1026|4193|5925|7157	APC|BCL2|CDKN1A|MDM2|RB1|TP53	-5.49063	0	15	0	0	-14.1888	84.7752
1	-7.05266	GO:1901990	M1	1	0	GO Biological Processes	19	regulation of mitotic cell cycle phase transition	19_GO:0050789 regulation of biological process	-7.05266	11.4626	9.33581	30293	355	67	9	13.4328	4.16604	207|324|596|1019|1021|1026|4193|5925|7157	AKT1|APC|BCL2|CDK4|CDK6|CDKN1A|MDM2|RB1|TP53	-5.36514	0	15	0	0	-14.1888	84.7752
1	-6.74357	GO:2000045	M1	1	0	GO Biological Processes	19	regulation of G1/S transition of mitotic cell cycle	19_GO:0050789 regulation of biological process	-6.74357	17.1078	10.3465	30293	185	67	7	10.4478	3.73691	207|324|596|1026|4193|5925|7157	AKT1|APC|BCL2|CDKN1A|MDM2|RB1|TP53	-5.08197	0	15	0	0	-14.1888	84.7752
1	-6.43292	GO:0071480	M1	1	0	GO Biological Processes	19	cellular response to gamma radiation	19_GO:0050896 response to stimulus	-6.43292	66.9829	16.149	30293	27	67	4	5.97015	2.8946	598|1026|4193|7157	BCL2L1|CDKN1A|MDM2|TP53	-4.81295	0	15	0	0	-14.1888	84.7752
1	-6.35718	GO:1902806	M1	1	0	GO Biological Processes	19	regulation of cell cycle G1/S phase transition	19_GO:0050789 regulation of biological process	-6.35718	14.9997	9.60767	30293	211	67	7	10.4478	3.73691	207|324|596|1026|4193|5925|7157	AKT1|APC|BCL2|CDKN1A|MDM2|RB1|TP53	-4.74907	0	15	0	0	-14.1888	84.7752
1	-6.20742	GO:0071496	M1	1	0	GO Biological Processes	19	cellular response to external stimulus	19_GO:0050896 response to stimulus	-6.20742	11.0953	8.62816	30293	326	67	8	11.9403	3.96149	596|841|1026|2353|3480|4193|5743|7157	BCL2|CASP8|CDKN1A|FOS|IGF1R|MDM2|PTGS2|TP53	-4.61653	0	15	0	0	-14.1888	84.7752
1	-6.14015	GO:1901987	M1	1	0	GO Biological Processes	19	regulation of cell cycle phase transition	19_GO:0050789 regulation of biological process	-6.14015	8.9237	8.02683	30293	456	67	9	13.4328	4.16604	207|324|596|1019|1021|1026|4193|5925|7157	AKT1|APC|BCL2|CDK4|CDK6|CDKN1A|MDM2|RB1|TP53	-4.56255	0	15	0	0	-14.1888	84.7752
1	-6.09312	GO:0045930	M1	1	0	GO Biological Processes	19	negative regulation of mitotic cell cycle	19_GO:0048519 negative regulation of biological process	-6.09312	13.701	9.1232	30293	231	67	7	10.4478	3.73691	324|596|1026|4193|5925|7124|7157	APC|BCL2|CDKN1A|MDM2|RB1|TNF|TP53	-4.5231	0	15	0	0	-14.1888	84.7752
1	-5.52413	GO:1901991	M1	1	0	GO Biological Processes	19	negative regulation of mitotic cell cycle phase transition	19_GO:0048519 negative regulation of biological process	-5.52413	15.0711	8.91456	30293	180	67	6	8.95522	3.48842	324|596|1026|4193|5925|7157	APC|BCL2|CDKN1A|MDM2|RB1|TP53	-4.02608	0	15	0	0	-14.1888	84.7752
1	-5.24621	GO:0090399	M1	1	0	GO Biological Processes	19	replicative senescence	19_GO:0008152 metabolic process	-5.24621	84.7752	15.7808	30293	16	67	3	4.47761	2.52661	1026|5054|7157	CDKN1A|SERPINE1|TP53	-3.78889	0	15	0	0	-14.1888	84.7752
1	-5.01014	GO:0006977	M1	1	0	GO Biological Processes	19	DNA damage response, signal transduction by p53 class mediator resulting in cell cycle arrest	19_GO:0048519 negative regulation of biological process	-5.01014	71.3896	14.4498	30293	19	67	3	4.47761	2.52661	1026|4193|7157	CDKN1A|MDM2|TP53	-3.57539	0	15	0	0	-14.1888	84.7752
1	-4.91484	GO:0031669	M1	1	0	GO Biological Processes	19	cellular response to nutrient levels	19_GO:0050896 response to stimulus	-4.91484	11.7948	7.73702	30293	230	67	6	8.95522	3.48842	596|1026|2353|3480|4193|7157	BCL2|CDKN1A|FOS|IGF1R|MDM2|TP53	-3.50117	0	15	0	0	-14.1888	84.7752
1	-4.8271	GO:1903047	M1	1	0	GO Biological Processes	19	mitotic cell cycle process	19_GO:0009987 cellular process	-4.8271	7.20533	6.60063	30293	502	67	8	11.9403	3.96149	324|596|1019|1021|1026|4193|5578|7157	APC|BCL2|CDK4|CDK6|CDKN1A|MDM2|PRKCA|TP53	-3.42341	0	15	0	0	-14.1888	84.7752
1	-4.77977	GO:1901988	M1	1	0	GO Biological Processes	19	negative regulation of cell cycle phase transition	19_GO:0048519 negative regulation of biological process	-4.77977	11.1638	7.48943	30293	243	67	6	8.95522	3.48842	324|596|1026|4193|5925|7157	APC|BCL2|CDKN1A|MDM2|RB1|TP53	-3.37928	0	15	0	0	-14.1888	84.7752
1	-4.77075	GO:0071479	M1	1	0	GO Biological Processes	19	cellular response to ionizing radiation	19_GO:0050896 response to stimulus	-4.77075	26.2107	9.87062	30293	69	67	4	5.97015	2.8946	598|1026|4193|7157	BCL2L1|CDKN1A|MDM2|TP53	-3.37287	0	15	0	0	-14.1888	84.7752
1	-4.61451	GO:0031668	M1	1	0	GO Biological Processes	19	cellular response to extracellular stimulus	19_GO:0050896 response to stimulus	-4.61451	10.4339	7.19264	30293	260	67	6	8.95522	3.48842	596|1026|2353|3480|4193|7157	BCL2|CDKN1A|FOS|IGF1R|MDM2|TP53	-3.24457	0	15	0	0	-14.1888	84.7752
1	-4.53584	GO:0010165	M1	1	0	GO Biological Processes	19	response to X-ray	19_GO:0050896 response to stimulus	-4.53584	50.2371	12.0506	30293	27	67	3	4.47761	2.52661	836|1026|7157	CASP3|CDKN1A|TP53	-3.1746	0	15	0	0	-14.1888	84.7752
1	-4.3955	GO:0031571	M1	1	0	GO Biological Processes	19	mitotic G1 DNA damage checkpoint signaling	19_GO:0048519 negative regulation of biological process	-4.3955	45.2134	11.407	30293	30	67	3	4.47761	2.52661	1026|4193|7157	CDKN1A|MDM2|TP53	-3.05371	0	15	0	0	-14.1888	84.7752
1	-4.3955	GO:0044819	M1	1	0	GO Biological Processes	19	mitotic G1/S transition checkpoint signaling	19_GO:0048519 negative regulation of biological process	-4.3955	45.2134	11.407	30293	30	67	3	4.47761	2.52661	1026|4193|7157	CDKN1A|MDM2|TP53	-3.05371	0	15	0	0	-14.1888	84.7752
1	-4.39313	GO:0009267	M1	1	0	GO Biological Processes	19	cellular response to starvation	19_GO:0050896 response to stimulus	-4.39313	13.1434	7.51938	30293	172	67	5	7.46269	3.21047	596|1026|2353|3480|7157	BCL2|CDKN1A|FOS|IGF1R|TP53	-3.05324	0	15	0	0	-14.1888	84.7752
1	-4.35813	GO:0010948	M1	1	0	GO Biological Processes	19	negative regulation of cell cycle process	19_GO:0048519 negative regulation of biological process	-4.35813	9.38687	6.74482	30293	289	67	6	8.95522	3.48842	324|596|1026|4193|5925|7157	APC|BCL2|CDKN1A|MDM2|RB1|TP53	-3.02138	0	15	0	0	-14.1888	84.7752
1	-4.35468	GO:0000278	M1	1	0	GO Biological Processes	19	mitotic cell cycle	19_GO:0009987 cellular process	-4.35468	6.18303	5.95986	30293	585	67	8	11.9403	3.96149	324|596|1019|1021|1026|4193|5578|7157	APC|BCL2|CDK4|CDK6|CDKN1A|MDM2|PRKCA|TP53	-3.01857	0	15	0	0	-14.1888	84.7752
1	-4.31523	GO:0072331	M1	1	0	GO Biological Processes	19	signal transduction by p53 class mediator	19_GO:0050896 response to stimulus	-4.31523	20.0949	8.54129	30293	90	67	4	5.97015	2.8946	581|1026|4193|7157	BAX|CDKN1A|MDM2|TP53	-2.98471	0	15	0	0	-14.1888	84.7752
1	-4.19156	GO:1902253	M1	1	0	GO Biological Processes	19	regulation of intrinsic apoptotic signaling pathway by p53 class mediator	19_GO:0050896 response to stimulus	-4.19156	38.7544	10.5219	30293	35	67	3	4.47761	2.52661	596|4193|7157	BCL2|MDM2|TP53	-2.87321	0	15	0	0	-14.1888	84.7752
1	-4.04931	GO:0051385	M1	1	0	GO Biological Processes	19	response to mineralocorticoid	19_GO:0050896 response to stimulus	-4.04931	34.7796	9.93816	30293	39	67	3	4.47761	2.52661	1026|2353|3480	CDKN1A|FOS|IGF1R	-2.74863	0	15	0	0	-14.1888	84.7752
1	-4.0222	GO:1901796	M1	1	0	GO Biological Processes	19	regulation of signal transduction by p53 class mediator	19_GO:0050896 response to stimulus	-4.0222	16.9022	7.75814	30293	107	67	4	5.97015	2.8946	207|596|4193|7157	AKT1|BCL2|MDM2|TP53	-2.72324	0	15	0	0	-14.1888	84.7752
1	-3.98383	GO:0030330	M1	1	0	GO Biological Processes	19	DNA damage response, signal transduction by p53 class mediator	19_GO:0050896 response to stimulus	-3.98383	33.083	9.67834	30293	41	67	3	4.47761	2.52661	1026|4193|7157	CDKN1A|MDM2|TP53	-2.68831	0	15	0	0	-14.1888	84.7752
1	-3.96378	GO:0042594	M1	1	0	GO Biological Processes	19	response to starvation	19_GO:0050896 response to stimulus	-3.96378	10.6635	6.64767	30293	212	67	5	7.46269	3.21047	596|1026|2353|3480|7157	BCL2|CDKN1A|FOS|IGF1R|TP53	-2.6711	0	15	0	0	-14.1888	84.7752
1	-3.91563	GO:0022037	M1	1	0	GO Biological Processes	19	metencephalon development	19_GO:0032502 developmental process	-3.91563	15.8644	7.48613	30293	114	67	4	5.97015	2.8946	596|3480|6331|7157	BCL2|IGF1R|SCN5A|TP53	-2.63191	0	15	0	0	-14.1888	84.7752
1	-3.74818	GO:0007093	M1	1	0	GO Biological Processes	19	mitotic cell cycle checkpoint signaling	19_GO:0048519 negative regulation of biological process	-3.74818	14.3535	7.07171	30293	126	67	4	5.97015	2.8946	324|1026|4193|7157	APC|CDKN1A|MDM2|TP53	-2.48079	0	15	0	0	-14.1888	84.7752
1	-3.60231	GO:0072332	M1	1	0	GO Biological Processes	19	intrinsic apoptotic signaling pathway by p53 class mediator	19_GO:0050896 response to stimulus	-3.60231	24.6619	8.26923	30293	55	67	3	4.47761	2.52661	581|1026|7157	BAX|CDKN1A|TP53	-2.34963	0	15	0	0	-14.1888	84.7752
1	-3.54964	GO:0042770	M1	1	0	GO Biological Processes	19	signal transduction in response to DNA damage	19_GO:0050896 response to stimulus	-3.54964	12.7362	6.5998	30293	142	67	4	5.97015	2.8946	842|1026|4193|7157	CASP9|CDKN1A|MDM2|TP53	-2.30158	0	15	0	0	-14.1888	84.7752
1	-3.4076	GO:0090398	M1	1	0	GO Biological Processes	19	cellular senescence	19_GO:0050896 response to stimulus	-3.4076	21.1938	7.6139	30293	64	67	3	4.47761	2.52661	1026|3480|7157	CDKN1A|IGF1R|TP53	-2.17658	0	15	0	0	-14.1888	84.7752
1	-3.40525	GO:0030902	M1	1	0	GO Biological Processes	19	hindbrain development	19_GO:0032502 developmental process	-3.40525	11.668	6.26905	30293	155	67	4	5.97015	2.8946	596|3480|6331|7157	BCL2|IGF1R|SCN5A|TP53	-2.17569	0	15	0	0	-14.1888	84.7752
1	-3.35315	GO:0000075	M1	1	0	GO Biological Processes	19	cell cycle checkpoint signaling	19_GO:0048519 negative regulation of biological process	-3.35315	11.3034	6.15217	30293	160	67	4	5.97015	2.8946	324|1026|4193|7157	APC|CDKN1A|MDM2|TP53	-2.12992	0	15	0	0	-14.1888	84.7752
1	-3.29317	GO:2000379	M1	1	0	GO Biological Processes	19	positive regulation of reactive oxygen species metabolic process	19_GO:0048518 positive regulation of biological process	-3.29317	19.3772	7.2472	30293	70	67	3	4.47761	2.52661	1026|7040|7157	CDKN1A|TGFB1|TP53	-2.07569	0	15	0	0	-14.1888	84.7752
1	-3.09246	GO:0044773	M1	1	0	GO Biological Processes	19	mitotic DNA damage checkpoint signaling	19_GO:0048519 negative regulation of biological process	-3.09246	16.5415	6.63481	30293	82	67	3	4.47761	2.52661	1026|4193|7157	CDKN1A|MDM2|TP53	-1.88949	0	15	0	0	-14.1888	84.7752
1	-3.03238	GO:0044774	M1	1	0	GO Biological Processes	19	mitotic DNA integrity checkpoint signaling	19_GO:0048519 negative regulation of biological process	-3.03238	15.7721	6.45877	30293	86	67	3	4.47761	2.52661	1026|4193|7157	CDKN1A|MDM2|TP53	-1.83853	0	15	0	0	-14.1888	84.7752
1	-2.79442	GO:0021549	M1	1	0	GO Biological Processes	19	cerebellum development	19_GO:0032502 developmental process	-2.79442	13.0423	5.79181	30293	104	67	3	4.47761	2.52661	3480|6331|7157	IGF1R|SCN5A|TP53	-1.62126	0	15	0	0	-14.1888	84.7752
1	-2.73607	GO:0000077	M1	1	0	GO Biological Processes	19	DNA damage checkpoint signaling	19_GO:0048519 negative regulation of biological process	-2.73607	12.4441	5.63529	30293	109	67	3	4.47761	2.52661	1026|4193|7157	CDKN1A|MDM2|TP53	-1.56676	0	15	0	0	-14.1888	84.7752
1	-2.68051	GO:2000278	M1	1	0	GO Biological Processes	19	regulation of DNA biosynthetic process	19_GO:0008152 metabolic process	-2.68051	11.8983	5.48869	30293	114	67	3	4.47761	2.52661	1026|7124|7157	CDKN1A|TNF|TP53	-1.5146	0	15	0	0	-14.1888	84.7752
1	-2.63792	GO:0031570	M1	1	0	GO Biological Processes	19	DNA integrity checkpoint signaling	19_GO:0048519 negative regulation of biological process	-2.63792	11.4949	5.37785	30293	118	67	3	4.47761	2.52661	1026|4193|7157	CDKN1A|MDM2|TP53	-1.47412	0	15	0	0	-14.1888	84.7752
1	-2.23177	GO:0031647	M1	1	0	GO Biological Processes	19	regulation of protein stability	19_GO:0065007 biological regulation	-2.23177	5.56473	3.89528	30293	325	67	4	5.97015	2.8946	596|836|4193|7157	BCL2|CASP3|MDM2|TP53	-1.09012	0	15	0	0	-14.1888	84.7752
1	-2.05584	GO:0007265	M1	1	0	GO Biological Processes	19	Ras protein signal transduction	19_GO:0050896 response to stimulus	-2.05584	7.10159	3.98266	30293	191	67	3	4.47761	2.52661	1026|5925|7157	CDKN1A|RB1|TP53	-0.924077	0	15	0	0	-14.1888	84.7752
1	-14.0558	GO:0034762	M1	1	0	GO Biological Processes	19	regulation of transmembrane transport	19_GO:0051179 localization	-14.0558	14.7938	14.4781	30293	489	67	16	23.8806	5.20874	154|207|581|596|1131|1812|3458|3630|3643|3757|4318|4988|5294|5566|6331|7124	ADRB2|AKT1|BAX|BCL2|CHRM3|DRD1|IFNG|INS|INSR|KCNH2|MMP9|OPRM1|PIK3CG|PRKACA|SCN5A|TNF	-11.3968	0	16	1	1	-14.0558	19.2854
1	-13.0166	GO:0043269	M1	1	0	GO Biological Processes	19	regulation of monoatomic ion transport	19_GO:0051179 localization	-13.0166	14.4298	13.8151	30293	470	67	15	22.3881	5.09255	154|207|581|596|1128|1812|3356|3458|3757|4318|5294|5566|5743|6331|6532	ADRB2|AKT1|BAX|BCL2|CHRM1|DRD1|HTR2A|IFNG|KCNH2|MMP9|PIK3CG|PRKACA|PTGS2|SCN5A|SLC6A4	-10.5467	0	16	0	0	-14.0558	19.2854
1	-10.2042	GO:0010959	M1	1	0	GO Biological Processes	19	regulation of metal ion transport	19_GO:0051179 localization	-10.2042	13.7706	12.0127	30293	394	67	12	17.9104	4.68446	154|207|581|596|1812|3356|3458|3757|5294|5566|5743|6331	ADRB2|AKT1|BAX|BCL2|DRD1|HTR2A|IFNG|KCNH2|PIK3CG|PRKACA|PTGS2|SCN5A	-8.09861	0	16	0	0	-14.0558	19.2854
1	-9.00865	GO:0043270	M1	1	0	GO Biological Processes	19	positive regulation of monoatomic ion transport	19_GO:0051179 localization	-9.00865	19.2854	12.5488	30293	211	67	9	13.4328	4.16604	154|207|581|1128|1812|3458|3757|6331|6532	ADRB2|AKT1|BAX|CHRM1|DRD1|IFNG|KCNH2|SCN5A|SLC6A4	-7.07915	0	16	0	0	-14.0558	19.2854
1	-8.29939	GO:0034765	M1	1	0	GO Biological Processes	19	regulation of monoatomic ion transmembrane transport	19_GO:0051179 localization	-8.29939	12.9551	10.576	30293	349	67	10	14.9254	4.35337	154|581|596|1812|3458|3757|4318|5294|5566|6331	ADRB2|BAX|BCL2|DRD1|IFNG|KCNH2|MMP9|PIK3CG|PRKACA|SCN5A	-6.46631	0	16	0	0	-14.0558	19.2854
1	-7.62109	GO:0034764	M1	1	0	GO Biological Processes	19	positive regulation of transmembrane transport	19_GO:0051179 localization	-7.62109	16.9816	11.02	30293	213	67	8	11.9403	3.96149	154|207|581|1812|3458|3630|3643|3757	ADRB2|AKT1|BAX|DRD1|IFNG|INS|INSR|KCNH2	-5.86686	0	16	0	0	-14.0558	19.2854
1	-7.56716	GO:1904062	M1	1	0	GO Biological Processes	19	regulation of monoatomic cation transmembrane transport	19_GO:0051179 localization	-7.56716	13.169	10.1228	30293	309	67	9	13.4328	4.16604	581|596|1812|3458|3757|4318|5294|5566|6331	BAX|BCL2|DRD1|IFNG|KCNH2|MMP9|PIK3CG|PRKACA|SCN5A	-5.82902	0	16	0	0	-14.0558	19.2854
1	-4.73978	GO:0051924	M1	1	0	GO Biological Processes	19	regulation of calcium ion transport	19_GO:0051179 localization	-4.73978	10.983	7.417	30293	247	67	6	8.95522	3.48842	581|596|1812|5294|5566|5743	BAX|BCL2|DRD1|PIK3CG|PRKACA|PTGS2	-3.34976	0	16	0	0	-14.0558	19.2854
1	-4.62288	GO:0034767	M1	1	0	GO Biological Processes	19	positive regulation of monoatomic ion transmembrane transport	19_GO:0051179 localization	-4.62288	14.6797	8.01278	30293	154	67	5	7.46269	3.21047	154|581|1812|3458|3757	ADRB2|BAX|DRD1|IFNG|KCNH2	-3.25225	0	16	0	0	-14.0558	19.2854
1	-4.44188	GO:1903169	M1	1	0	GO Biological Processes	19	regulation of calcium ion transmembrane transport	19_GO:0051179 localization	-4.44188	13.4564	7.62244	30293	168	67	5	7.46269	3.21047	581|596|1812|5294|5566	BAX|BCL2|DRD1|PIK3CG|PRKACA	-3.09306	0	16	0	0	-14.0558	19.2854
1	-3.59695	GO:1904064	M1	1	0	GO Biological Processes	19	positive regulation of cation transmembrane transport	19_GO:0051179 localization	-3.59695	13.1053	6.71039	30293	138	67	4	5.97015	2.8946	581|1812|3458|3757	BAX|DRD1|IFNG|KCNH2	-2.34478	0	16	0	0	-14.0558	19.2854
1	-3.58498	GO:0051282	M1	1	0	GO Biological Processes	19	regulation of sequestering of calcium ion	19_GO:0042592 homeostatic process	-3.58498	13.0111	6.68232	30293	139	67	4	5.97015	2.8946	581|1812|3356|5566	BAX|DRD1|HTR2A|PRKACA	-2.33385	0	16	0	0	-14.0558	19.2854
1	-3.07715	GO:0051279	M1	1	0	GO Biological Processes	19	regulation of release of sequestered calcium ion into cytosol	19_GO:0042592 homeostatic process	-3.07715	16.3422	6.58965	30293	83	67	3	4.47761	2.52661	581|1812|5566	BAX|DRD1|PRKACA	-1.87648	0	16	0	0	-14.0558	19.2854
1	-13.8112	GO:1903522	M1	1	0	GO Biological Processes	19	regulation of blood circulation	19_GO:0032501 multicellular organismal process	-13.8112	22.782	16.5426	30293	258	67	13	19.403	4.83121	146|147|148|1129|1131|3356|3757|4193|5294|5566|5743|6331|7124	ADRA1D|ADRA1B|ADRA1A|CHRM2|CHRM3|HTR2A|KCNH2|MDM2|PIK3CG|PRKACA|PTGS2|SCN5A|TNF	-11.1652	0	17	1	1	-13.8112	271.281
1	-13.1495	GO:0044057	M1	1	0	GO Biological Processes	19	regulation of system process	19_GO:0032501 multicellular organismal process	-13.1495	12.9181	13.4027	30293	560	67	16	23.8806	5.20874	146|147|148|154|1129|1131|1139|3356|3757|4193|5294|5566|5578|5743|6331|7124	ADRA1D|ADRA1B|ADRA1A|ADRB2|CHRM2|CHRM3|CHRNA7|HTR2A|KCNH2|MDM2|PIK3CG|PRKACA|PRKCA|PTGS2|SCN5A|TNF	-10.6622	0	17	0	0	-13.8112	271.281
1	-9.90984	GO:0006937	M1	1	0	GO Biological Processes	19	regulation of muscle contraction	19_GO:0032501 multicellular organismal process	-9.90984	24.3665	14.2558	30293	167	67	9	13.4328	4.16604	147|148|154|1129|1131|5294|5566|5743|6331	ADRA1B|ADRA1A|ADRB2|CHRM2|CHRM3|PIK3CG|PRKACA|PTGS2|SCN5A	-7.84964	0	17	0	0	-13.8112	271.281
1	-9.7826	GO:0090257	M1	1	0	GO Biological Processes	19	regulation of muscle system process	19_GO:0032501 multicellular organismal process	-9.7826	18.4545	12.915	30293	245	67	10	14.9254	4.35337	147|148|154|1129|1131|5294|5566|5578|5743|6331	ADRA1B|ADRA1A|ADRB2|CHRM2|CHRM3|PIK3CG|PRKACA|PRKCA|PTGS2|SCN5A	-7.73223	0	17	0	0	-13.8112	271.281
1	-9.28739	GO:0071880	M1	1	0	GO Biological Processes	19	adenylate cyclase-activating adrenergic receptor signaling pathway	19_GO:0050896 response to stimulus	-9.28739	118.983	24.2198	30293	19	67	5	7.46269	3.21047	146|147|148|154|1812	ADRA1D|ADRA1B|ADRA1A|ADRB2|DRD1	-7.30622	0	17	0	0	-13.8112	271.281
1	-9.13788	GO:0008016	M1	1	0	GO Biological Processes	19	regulation of heart contraction	19_GO:0032501 multicellular organismal process	-9.13788	19.9471	12.7839	30293	204	67	9	13.4328	4.16604	147|148|1129|3757|4193|5294|5566|6331|7124	ADRA1B|ADRA1A|CHRM2|KCNH2|MDM2|PIK3CG|PRKACA|SCN5A|TNF	-7.18051	0	17	0	0	-13.8112	271.281
1	-8.82889	GO:0071875	M1	1	0	GO Biological Processes	19	adrenergic receptor signaling pathway	19_GO:0050896 response to stimulus	-8.82889	98.2901	21.9754	30293	23	67	5	7.46269	3.21047	146|147|148|154|1812	ADRA1D|ADRA1B|ADRA1A|ADRB2|DRD1	-6.91386	0	17	0	0	-13.8112	271.281
1	-8.48915	GO:0007204	M1	1	0	GO Biological Processes	19	positive regulation of cytosolic calcium ion concentration	19_GO:0065007 biological regulation	-8.48915	21.9217	12.6872	30293	165	67	8	11.9403	3.96149	146|147|148|581|596|3356|3558|5294	ADRA1D|ADRA1B|ADRA1A|BAX|BCL2|HTR2A|IL2|PIK3CG	-6.62973	0	17	0	0	-13.8112	271.281
1	-8.47319	GO:0002027	M1	1	0	GO Biological Processes	19	regulation of heart rate	19_GO:0032501 multicellular organismal process	-8.47319	30.4321	14.1555	30293	104	67	7	10.4478	3.73691	147|148|3757|4193|5566|6331|7124	ADRA1B|ADRA1A|KCNH2|MDM2|PRKACA|SCN5A|TNF	-6.61586	0	17	0	0	-13.8112	271.281
1	-6.98683	GO:0150099	M1	1	0	GO Biological Processes	19	neuron-glial cell signaling	19_GO:0050789 regulation of biological process	-6.98683	271.281	28.4561	30293	5	67	3	4.47761	2.52661	146|147|148	ADRA1D|ADRA1B|ADRA1A	-5.30904	0	17	0	0	-13.8112	271.281
1	-6.72766	GO:0008217	M1	1	0	GO Biological Processes	19	regulation of blood pressure	19_GO:0032501 multicellular organismal process	-6.72766	17.0158	10.3153	30293	186	67	7	10.4478	3.73691	147|148|154|367|5742|5743|7124	ADRA1B|ADRA1A|ADRB2|AR|PTGS1|PTGS2|TNF	-5.06738	0	17	0	0	-13.8112	271.281
1	-6.44414	GO:0001993	M1	1	0	GO Biological Processes	19	regulation of systemic arterial blood pressure by norepinephrine-epinephrine	19_GO:0032501 multicellular organismal process	-6.44414	193.772	24.015	30293	7	67	3	4.47761	2.52661	147|148|154	ADRA1B|ADRA1A|ADRB2	-4.82175	0	17	0	0	-13.8112	271.281
1	-6.24071	GO:0045760	M1	1	0	GO Biological Processes	19	positive regulation of action potential	19_GO:0048518 positive regulation of biological process	-6.24071	169.55	22.4477	30293	8	67	3	4.47761	2.52661	148|6331|7124	ADRA1A|SCN5A|TNF	-4.64643	0	17	0	0	-13.8112	271.281
1	-6.10012	GO:0055117	M1	1	0	GO Biological Processes	19	regulation of cardiac muscle contraction	19_GO:0032501 multicellular organismal process	-6.10012	29.3594	11.731	30293	77	67	5	7.46269	3.21047	147|148|5294|5566|6331	ADRA1B|ADRA1A|PIK3CG|PRKACA|SCN5A	-4.52795	0	17	0	0	-13.8112	271.281
1	-6.08788	GO:0007189	M1	1	0	GO Biological Processes	19	adenylate cyclase-activating G protein-coupled receptor signaling pathway	19_GO:0050896 response to stimulus	-6.08788	18.8389	10.1024	30293	144	67	6	8.95522	3.48842	146|147|148|154|1812|5566	ADRA1D|ADRA1B|ADRA1A|ADRB2|DRD1|PRKACA	-4.51892	0	17	0	0	-13.8112	271.281
1	-5.6462	GO:0003073	M1	1	0	GO Biological Processes	19	regulation of systemic arterial blood pressure	19_GO:0032501 multicellular organismal process	-5.6462	23.7965	10.4774	30293	95	67	5	7.46269	3.21047	147|148|154|367|7124	ADRA1B|ADRA1A|ADRB2|AR|TNF	-4.12864	0	17	0	0	-13.8112	271.281
1	-5.57947	GO:0006942	M1	1	0	GO Biological Processes	19	regulation of striated muscle contraction	19_GO:0032501 multicellular organismal process	-5.57947	23.0681	10.302	30293	98	67	5	7.46269	3.21047	147|148|5294|5566|6331	ADRA1B|ADRA1A|PIK3CG|PRKACA|SCN5A	-4.07408	0	17	0	0	-13.8112	271.281
1	-4.751	GO:0003085	M1	1	0	GO Biological Processes	19	negative regulation of systemic arterial blood pressure	19_GO:0032501 multicellular organismal process	-4.751	58.974	13.0949	30293	23	67	3	4.47761	2.52661	148|154|7124	ADRA1A|ADRB2|TNF	-3.35814	0	17	0	0	-13.8112	271.281
1	-4.69369	GO:0045822	M1	1	0	GO Biological Processes	19	negative regulation of heart contraction	19_GO:0048519 negative regulation of biological process	-4.69369	56.5168	12.8098	30293	24	67	3	4.47761	2.52661	148|5294|7124	ADRA1A|PIK3CG|TNF	-3.31209	0	17	0	0	-13.8112	271.281
1	-4.63886	GO:1903523	M1	1	0	GO Biological Processes	19	negative regulation of blood circulation	19_GO:0048519 negative regulation of biological process	-4.63886	54.2561	12.5418	30293	25	67	3	4.47761	2.52661	148|5294|7124	ADRA1A|PIK3CG|TNF	-3.26416	0	17	0	0	-13.8112	271.281
1	-3.92161	GO:0003044	M1	1	0	GO Biological Processes	19	regulation of systemic arterial blood pressure mediated by a chemical signal	19_GO:0032501 multicellular organismal process	-3.92161	31.5443	9.43653	30293	43	67	3	4.47761	2.52661	147|148|154	ADRA1B|ADRA1A|ADRB2	-2.63517	0	17	0	0	-13.8112	271.281
1	-3.77845	GO:0045776	M1	1	0	GO Biological Processes	19	negative regulation of blood pressure	19_GO:0032501 multicellular organismal process	-3.77845	28.2584	8.89826	30293	48	67	3	4.47761	2.52661	148|154|7124	ADRA1A|ADRB2|TNF	-2.50838	0	17	0	0	-13.8112	271.281
1	-3.51193	GO:0098900	M1	1	0	GO Biological Processes	19	regulation of action potential	19_GO:0050789 regulation of biological process	-3.51193	22.9899	7.95998	30293	59	67	3	4.47761	2.52661	148|6331|7124	ADRA1A|SCN5A|TNF	-2.26744	0	17	0	0	-13.8112	271.281
1	-13.5798	GO:0010035	M1	1	0	GO Biological Processes	19	response to inorganic substance	19_GO:0050896 response to stimulus	-13.5798	13.7793	13.9067	30293	525	67	16	23.8806	5.20874	207|596|836|841|842|1728|2353|3091|3162|3725|4193|4318|5743|5970|6331|7157	AKT1|BCL2|CASP3|CASP8|CASP9|NQO1|FOS|HIF1A|HMOX1|JUN|MDM2|MMP9|PTGS2|RELA|SCN5A|TP53	-10.9705	0	18	1	1	-13.5798	61.0992
1	-13.3165	GO:0010038	M1	1	0	GO Biological Processes	19	response to metal ion	19_GO:0050896 response to stimulus	-13.3165	17.583	14.9022	30293	360	67	14	20.8955	4.96695	207|596|836|841|842|1728|2353|3091|3162|3725|4193|4318|5743|6331	AKT1|BCL2|CASP3|CASP8|CASP9|NQO1|FOS|HIF1A|HMOX1|JUN|MDM2|MMP9|PTGS2|SCN5A	-10.7922	0	18	0	0	-13.5798	61.0992
1	-13.2673	GO:0006979	M1	1	0	GO Biological Processes	19	response to oxidative stress	19_GO:0050896 response to stimulus	-13.2673	17.4377	14.8338	30293	363	67	14	20.8955	4.96695	207|596|836|1728|2353|3091|3162|3725|4193|4318|5742|5743|5970|7157	AKT1|BCL2|CASP3|NQO1|FOS|HIF1A|HMOX1|JUN|MDM2|MMP9|PTGS1|PTGS2|RELA|TP53	-10.7525	0	18	0	0	-13.5798	61.0992
1	-12.7994	GO:0048660	M1	1	0	GO Biological Processes	19	regulation of smooth muscle cell proliferation	19_GO:0050789 regulation of biological process	-12.7994	28.5832	17.1795	30293	174	67	11	16.4179	4.52562	207|1026|3162|3458|3480|3725|4193|4318|5743|7040|7124	AKT1|CDKN1A|HMOX1|IFNG|IGF1R|JUN|MDM2|MMP9|PTGS2|TGFB1|TNF	-10.3462	0	18	0	0	-13.5798	61.0992
1	-12.6638	GO:0000302	M1	1	0	GO Biological Processes	19	response to reactive oxygen species	19_GO:0050896 response to stimulus	-12.6638	27.7848	16.9216	30293	179	67	11	16.4179	4.52562	207|596|836|1728|2353|3091|3162|3725|4193|4318|5970	AKT1|BCL2|CASP3|NQO1|FOS|HIF1A|HMOX1|JUN|MDM2|MMP9|RELA	-10.2345	0	18	0	0	-13.5798	61.0992
1	-11.9297	GO:0048661	M1	1	0	GO Biological Processes	19	positive regulation of smooth muscle cell proliferation	19_GO:0048518 positive regulation of biological process	-11.9297	40.6921	18.7181	30293	100	67	9	13.4328	4.16604	207|3162|3480|3725|4193|4318|5743|7040|7124	AKT1|HMOX1|IGF1R|JUN|MDM2|MMP9|PTGS2|TGFB1|TNF	-9.61559	0	18	0	0	-13.5798	61.0992
1	-9.30975	GO:0062197	M1	1	0	GO Biological Processes	19	cellular response to chemical stress	19_GO:0050896 response to stimulus	-9.30975	16.5013	12.1354	30293	274	67	10	14.9254	4.35337	207|836|1728|2353|3725|4193|4318|5743|5970|7157	AKT1|CASP3|NQO1|FOS|JUN|MDM2|MMP9|PTGS2|RELA|TP53	-7.3198	0	18	0	0	-13.5798	61.0992
1	-7.83389	GO:0071248	M1	1	0	GO Biological Processes	19	cellular response to metal ion	19_GO:0050896 response to stimulus	-7.83389	18.0854	11.4135	30293	200	67	8	11.9403	3.96149	207|1728|2353|3162|3725|4318|5743|6331	AKT1|NQO1|FOS|HMOX1|JUN|MMP9|PTGS2|SCN5A	-6.05435	0	18	0	0	-13.5798	61.0992
1	-7.75018	GO:0034614	M1	1	0	GO Biological Processes	19	cellular response to reactive oxygen species	19_GO:0050896 response to stimulus	-7.75018	23.9768	12.4556	30293	132	67	7	10.4478	3.73691	207|1728|2353|3725|4193|4318|5970	AKT1|NQO1|FOS|JUN|MDM2|MMP9|RELA	-5.97924	0	18	0	0	-13.5798	61.0992
1	-7.72685	GO:0071276	M1	1	0	GO Biological Processes	19	cellular response to cadmium ion	19_GO:0050896 response to stimulus	-7.72685	61.0992	17.2217	30293	37	67	5	7.46269	3.21047	207|2353|3162|3725|4318	AKT1|FOS|HMOX1|JUN|MMP9	-5.95931	0	18	0	0	-13.5798	61.0992
1	-7.49691	GO:0034599	M1	1	0	GO Biological Processes	19	cellular response to oxidative stress	19_GO:0050896 response to stimulus	-7.49691	16.3669	10.7947	30293	221	67	8	11.9403	3.96149	207|1728|2353|3725|4193|4318|5970|7157	AKT1|NQO1|FOS|JUN|MDM2|MMP9|RELA|TP53	-5.76503	0	18	0	0	-13.5798	61.0992
1	-7.37743	GO:0071241	M1	1	0	GO Biological Processes	19	cellular response to inorganic substance	19_GO:0050896 response to stimulus	-7.37743	15.7951	10.5809	30293	229	67	8	11.9403	3.96149	207|1728|2353|3162|3725|4318|5743|6331	AKT1|NQO1|FOS|HMOX1|JUN|MMP9|PTGS2|SCN5A	-5.66235	0	18	0	0	-13.5798	61.0992
1	-6.64596	GO:0046686	M1	1	0	GO Biological Processes	19	response to cadmium ion	19_GO:0050896 response to stimulus	-6.64596	37.6779	13.3891	30293	60	67	5	7.46269	3.21047	207|2353|3162|3725|4318	AKT1|FOS|HMOX1|JUN|MMP9	-4.99868	0	18	0	0	-13.5798	61.0992
1	-5.69194	GO:1904705	M1	1	0	GO Biological Processes	19	regulation of vascular associated smooth muscle cell proliferation	19_GO:0050789 regulation of biological process	-5.69194	24.3083	10.5989	30293	93	67	5	7.46269	3.21047	1026|3725|4193|4318|7124	CDKN1A|JUN|MDM2|MMP9|TNF	-4.16574	0	18	0	0	-13.5798	61.0992
1	-5.26272	GO:1904707	M1	1	0	GO Biological Processes	19	positive regulation of vascular associated smooth muscle cell proliferation	19_GO:0048518 positive regulation of biological process	-5.26272	34.7796	11.4781	30293	52	67	4	5.97015	2.8946	3725|4193|4318|7124	JUN|MDM2|MMP9|TNF	-3.80375	0	18	0	0	-13.5798	61.0992
1	-13.1846	GO:0008285	M1	1	0	GO Biological Processes	19	negative regulation of cell population proliferation	19_GO:0048519 negative regulation of biological process	-13.1846	10.3674	12.5197	30293	785	67	18	26.8657	5.41529	148|324|367|581|596|836|1021|1026|3162|3458|3558|4988|5743|5925|6532|7040|7124|7157	ADRA1A|APC|AR|BAX|BCL2|CASP3|CDK6|CDKN1A|HMOX1|IFNG|IL2|OPRM1|PTGS2|RB1|SLC6A4|TGFB1|TNF|TP53	-10.6792	0	19	1	1	-13.1846	18.8389
1	-10.5872	GO:0008283	M1	1	0	GO Biological Processes	19	cell population proliferation	19_GO:0009987 cellular process	-10.5872	9.74427	10.9879	30293	696	67	15	22.3881	5.09255	207|367|581|596|598|959|1026|2353|3091|3162|3558|5294|5925|7124|7157	AKT1|AR|BAX|BCL2|BCL2L1|CD40LG|CDKN1A|FOS|HIF1A|HMOX1|IL2|PIK3CG|RB1|TNF|TP53	-8.43915	0	19	0	0	-13.1846	18.8389
1	-9.14368	GO:0045936	M1	1	0	GO Biological Processes	19	negative regulation of phosphate metabolic process	19_GO:0048519 negative regulation of biological process	-9.14368	13.0881	11.1643	30293	380	67	11	16.4179	4.52562	207|324|581|1026|3458|3558|5566|5925|7040|7124|7157	AKT1|APC|BAX|CDKN1A|IFNG|IL2|PRKACA|RB1|TGFB1|TNF|TP53	-7.18369	0	19	0	0	-13.1846	18.8389
1	-9.1317	GO:0010563	M1	1	0	GO Biological Processes	19	negative regulation of phosphorus metabolic process	19_GO:0048519 negative regulation of biological process	-9.1317	13.0537	11.1474	30293	381	67	11	16.4179	4.52562	207|324|581|1026|3458|3558|5566|5925|7040|7124|7157	AKT1|APC|BAX|CDKN1A|IFNG|IL2|PRKACA|RB1|TGFB1|TNF|TP53	-7.17694	0	19	0	0	-13.1846	18.8389
1	-7.4618	GO:0031400	M1	1	0	GO Biological Processes	19	negative regulation of protein modification process	19_GO:0048519 negative regulation of biological process	-7.4618	10.5639	9.3818	30293	428	67	10	14.9254	4.35337	207|324|581|1026|3458|3558|5925|5970|7040|7124	AKT1|APC|BAX|CDKN1A|IFNG|IL2|RB1|RELA|TGFB1|TNF	-5.73302	0	19	0	0	-13.1846	18.8389
1	-6.97639	GO:0050673	M1	1	0	GO Biological Processes	19	epithelial cell proliferation	19_GO:0009987 cellular process	-6.97639	18.5084	10.8097	30293	171	67	7	10.4478	3.73691	367|581|598|1026|3162|5925|7124	AR|BAX|BCL2L1|CDKN1A|HMOX1|RB1|TNF	-5.29997	0	19	0	0	-13.1846	18.8389
1	-6.51294	GO:0001933	M1	1	0	GO Biological Processes	19	negative regulation of protein phosphorylation	19_GO:0048519 negative regulation of biological process	-6.51294	12.1787	9.11484	30293	297	67	8	11.9403	3.96149	207|324|581|1026|3458|3558|5925|7040	AKT1|APC|BAX|CDKN1A|IFNG|IL2|RB1|TGFB1	-4.87828	0	19	0	0	-13.1846	18.8389
1	-6.29897	GO:0042326	M1	1	0	GO Biological Processes	19	negative regulation of phosphorylation	19_GO:0048519 negative regulation of biological process	-6.29897	11.4103	8.7724	30293	317	67	8	11.9403	3.96149	207|324|581|1026|3458|3558|5925|7040	AKT1|APC|BAX|CDKN1A|IFNG|IL2|RB1|TGFB1	-4.69668	0	19	0	0	-13.1846	18.8389
1	-5.08135	GO:0051348	M1	1	0	GO Biological Processes	19	negative regulation of transferase activity	19_GO:0065007 biological regulation	-5.08135	12.6177	8.04871	30293	215	67	6	8.95522	3.48842	207|324|1026|3458|5925|7157	AKT1|APC|CDKN1A|IFNG|RB1|TP53	-3.63868	0	19	0	0	-13.1846	18.8389
1	-4.39313	GO:0006469	M1	1	0	GO Biological Processes	19	negative regulation of protein kinase activity	19_GO:0048519 negative regulation of biological process	-4.39313	13.1434	7.51938	30293	172	67	5	7.46269	3.21047	207|324|1026|3458|5925	AKT1|APC|CDKN1A|IFNG|RB1	-3.05324	0	19	0	0	-13.1846	18.8389
1	-4.2651	GO:0033673	M1	1	0	GO Biological Processes	19	negative regulation of kinase activity	19_GO:0048519 negative regulation of biological process	-4.2651	12.3534	7.25282	30293	183	67	5	7.46269	3.21047	207|324|1026|3458|5925	AKT1|APC|CDKN1A|IFNG|RB1	-2.93888	0	19	0	0	-13.1846	18.8389
1	-4.20559	GO:0071901	M1	1	0	GO Biological Processes	19	negative regulation of protein serine/threonine kinase activity	19_GO:0048519 negative regulation of biological process	-4.20559	18.8389	8.24202	30293	96	67	4	5.97015	2.8946	207|324|1026|5925	AKT1|APC|CDKN1A|RB1	-2.88484	0	19	0	0	-13.1846	18.8389
1	-3.13958	GO:0000079	M1	1	0	GO Biological Processes	19	regulation of cyclin-dependent protein serine/threonine kinase activity	19_GO:0008152 metabolic process	-3.13958	17.1697	6.77519	30293	79	67	3	4.47761	2.52661	207|324|1026	AKT1|APC|CDKN1A	-1.93152	0	19	0	0	-13.1846	18.8389
1	-3.09246	GO:1904029	M1	1	0	GO Biological Processes	19	regulation of cyclin-dependent protein kinase activity	19_GO:0008152 metabolic process	-3.09246	16.5415	6.63481	30293	82	67	3	4.47761	2.52661	207|324|1026	AKT1|APC|CDKN1A	-1.88949	0	19	0	0	-13.1846	18.8389
1	-13.0913	GO:1902893	M1	1	0	GO Biological Processes	19	regulation of miRNA transcription	19_GO:0008152 metabolic process	-13.0913	54.2561	21.7409	30293	75	67	9	13.4328	4.16604	367|2353|3091|3725|5970|7040|7124|7157|7422	AR|FOS|HIF1A|JUN|RELA|TGFB1|TNF|TP53|VEGFA	-10.6128	0	20	1	1	-13.0913	64.5906
1	-12.3141	GO:1902895	M1	1	0	GO Biological Processes	19	positive regulation of miRNA transcription	19_GO:0048518 positive regulation of biological process	-12.3141	64.5906	22.4248	30293	56	67	8	11.9403	3.96149	367|2353|3091|3725|5970|7040|7124|7157	AR|FOS|HIF1A|JUN|RELA|TGFB1|TNF|TP53	-9.92902	0	20	0	0	-13.0913	64.5906
1	-12.2641	GO:2000628	M1	1	0	GO Biological Processes	19	regulation of miRNA metabolic process	19_GO:0008152 metabolic process	-12.2641	44.2305	19.5517	30293	92	67	9	13.4328	4.16604	367|2353|3091|3725|5970|7040|7124|7157|7422	AR|FOS|HIF1A|JUN|RELA|TGFB1|TNF|TP53|VEGFA	-9.88597	0	20	0	0	-13.0913	64.5906
1	-12.0517	GO:0140747	M1	1	0	GO Biological Processes	19	regulation of ncRNA transcription	19_GO:0008152 metabolic process	-12.0517	41.9506	19.0188	30293	97	67	9	13.4328	4.16604	367|2353|3091|3725|5970|7040|7124|7157|7422	AR|FOS|HIF1A|JUN|RELA|TGFB1|TNF|TP53|VEGFA	-9.70671	0	20	0	0	-13.0913	64.5906
1	-11.5541	GO:2000630	M1	1	0	GO Biological Processes	19	positive regulation of miRNA metabolic process	19_GO:0048518 positive regulation of biological process	-11.5541	52.4214	20.1328	30293	69	67	8	11.9403	3.96149	367|2353|3091|3725|5970|7040|7124|7157	AR|FOS|HIF1A|JUN|RELA|TGFB1|TNF|TP53	-9.27967	0	20	0	0	-13.0913	64.5906
1	-5.68183	GO:0032570	M1	1	0	GO Biological Processes	19	response to progesterone	19_GO:0050896 response to stimulus	-5.68183	44.1107	13.005	30293	41	67	4	5.97015	2.8946	2353|3480|5970|7040	FOS|IGF1R|RELA|TGFB1	-4.16045	0	20	0	0	-13.0913	64.5906
1	-4.5174	GO:0071560	M1	1	0	GO Biological Processes	19	cellular response to transforming growth factor beta stimulus	19_GO:0050896 response to stimulus	-4.5174	13.9548	7.78379	30293	162	67	5	7.46269	3.21047	2353|3480|3725|7040|7157	FOS|IGF1R|JUN|TGFB1|TP53	-3.15842	0	20	0	0	-13.0913	64.5906
1	-4.44188	GO:0071559	M1	1	0	GO Biological Processes	19	response to transforming growth factor beta	19_GO:0050896 response to stimulus	-4.44188	13.4564	7.62244	30293	168	67	5	7.46269	3.21047	2353|3480|3725|7040|7157	FOS|IGF1R|JUN|TGFB1|TP53	-3.09306	0	20	0	0	-13.0913	64.5906
1	-4.11961	GO:0007179	M1	1	0	GO Biological Processes	19	transforming growth factor beta receptor signaling pathway	19_GO:0050896 response to stimulus	-4.11961	17.9063	8.01262	30293	101	67	4	5.97015	2.8946	2353|3725|7040|7157	FOS|JUN|TGFB1|TP53	-2.80958	0	20	0	0	-13.0913	64.5906
1	-3.21616	GO:0141091	M1	1	0	GO Biological Processes	19	transforming growth factor beta receptor superfamily signaling pathway	19_GO:0050896 response to stimulus	-3.21616	10.3939	5.85074	30293	174	67	4	5.97015	2.8946	2353|3725|7040|7157	FOS|JUN|TGFB1|TP53	-2.00482	0	20	0	0	-13.0913	64.5906
1	-3.02341	GO:0007178	M1	1	0	GO Biological Processes	19	transmembrane receptor protein serine/threonine kinase signaling pathway	19_GO:0050896 response to stimulus	-3.02341	9.22723	5.4404	30293	196	67	4	5.97015	2.8946	2353|3725|7040|7157	FOS|JUN|TGFB1|TP53	-1.83001	0	20	0	0	-13.0913	64.5906
1	-12.9962	GO:1902074	M1	1	0	GO Biological Processes	19	response to salt	19_GO:0050896 response to stimulus	-12.9962	16.6576	14.461	30293	380	67	14	20.8955	4.96695	1128|1129|1131|1132|1139|1812|2353|3356|3480|4193|4988|5743|6331|7124	CHRM1|CHRM2|CHRM3|CHRM4|CHRNA7|DRD1|FOS|HTR2A|IGF1R|MDM2|OPRM1|PTGS2|SCN5A|TNF	-10.5347	0	21	1	1	-12.9962	282.584
1	-12.0932	GO:0007200	M1	1	0	GO Biological Processes	19	phospholipase C-activating G protein-coupled receptor signaling pathway	19_GO:0050896 response to stimulus	-12.0932	42.3876	19.1221	30293	96	67	9	13.4328	4.16604	146|147|148|1128|1129|1131|1812|3356|4988	ADRA1D|ADRA1B|ADRA1A|CHRM1|CHRM2|CHRM3|DRD1|HTR2A|OPRM1	-9.72865	0	21	0	0	-12.9962	282.584
1	-11.5966	GO:0007197	M1	1	0	GO Biological Processes	19	adenylate cyclase-inhibiting G protein-coupled acetylcholine receptor signaling pathway	19_GO:0050896 response to stimulus	-11.5966	282.584	37.5016	30293	8	67	5	7.46269	3.21047	1128|1129|1131|1132|4988	CHRM1|CHRM2|CHRM3|CHRM4|OPRM1	-9.30556	0	21	0	0	-12.9962	282.584
1	-11.4732	GO:0007188	M1	1	0	GO Biological Processes	19	adenylate cyclase-modulating G protein-coupled receptor signaling pathway	19_GO:0050896 response to stimulus	-11.4732	21.6238	14.7818	30293	230	67	11	16.4179	4.52562	146|147|148|154|1128|1129|1131|1132|1812|4988|5566	ADRA1D|ADRA1B|ADRA1A|ADRB2|CHRM1|CHRM2|CHRM3|CHRM4|DRD1|OPRM1|PRKACA	-9.21481	0	21	0	0	-12.9962	282.584
1	-10.9589	GO:0098926	M1	1	0	GO Biological Processes	19	postsynaptic signal transduction	19_GO:0050896 response to stimulus	-10.9589	67.3392	21.4287	30293	47	67	7	10.4478	3.73691	1128|1129|1131|1132|1139|4988|5970	CHRM1|CHRM2|CHRM3|CHRM4|CHRNA7|OPRM1|RELA	-8.78139	0	21	0	0	-12.9962	282.584
1	-10.399	GO:1902075	M1	1	0	GO Biological Processes	19	cellular response to salt	19_GO:0050896 response to stimulus	-10.399	21.3271	13.9832	30293	212	67	10	14.9254	4.35337	1128|1129|1131|1132|1139|2353|4193|4988|5743|6331	CHRM1|CHRM2|CHRM3|CHRM4|CHRNA7|FOS|MDM2|OPRM1|PTGS2|SCN5A	-8.28213	0	21	0	0	-12.9962	282.584
1	-10.3989	GO:0007187	M1	1	0	GO Biological Processes	19	G protein-coupled receptor signaling pathway, coupled to cyclic nucleotide second messenger	19_GO:0050896 response to stimulus	-10.3989	56.5168	19.5776	30293	56	67	7	10.4478	3.73691	1128|1129|1131|1132|1812|3356|4988	CHRM1|CHRM2|CHRM3|CHRM4|DRD1|HTR2A|OPRM1	-8.28213	0	21	0	0	-12.9962	282.584
1	-9.43494	GO:0099536	M1	1	0	GO Biological Processes	19	synaptic signaling	19_GO:0050789 regulation of biological process	-9.43494	11.7948	10.9839	30293	460	67	12	17.9104	4.68446	207|1128|1129|1131|1132|1139|1728|1812|3356|3359|4988|5970	AKT1|CHRM1|CHRM2|CHRM3|CHRM4|CHRNA7|NQO1|DRD1|HTR2A|HTR3A|OPRM1|RELA	-7.42772	0	21	0	0	-12.9962	282.584
1	-9.33859	GO:0095500	M1	1	0	GO Biological Processes	19	acetylcholine receptor signaling pathway	19_GO:0050896 response to stimulus	-9.33859	64.5906	19.416	30293	42	67	6	8.95522	3.48842	1128|1129|1131|1132|1139|4988	CHRM1|CHRM2|CHRM3|CHRM4|CHRNA7|OPRM1	-7.34581	0	21	0	0	-12.9962	282.584
1	-9.21116	GO:1905145	M1	1	0	GO Biological Processes	19	cellular response to acetylcholine	19_GO:0050896 response to stimulus	-9.21116	61.6547	18.956	30293	44	67	6	8.95522	3.48842	1128|1129|1131|1132|1139|4988	CHRM1|CHRM2|CHRM3|CHRM4|CHRNA7|OPRM1	-7.24051	0	21	0	0	-12.9962	282.584
1	-9.08981	GO:1905144	M1	1	0	GO Biological Processes	19	response to acetylcholine	19_GO:0050896 response to stimulus	-9.08981	58.974	18.526	30293	46	67	6	8.95522	3.48842	1128|1129|1131|1132|1139|4988	CHRM1|CHRM2|CHRM3|CHRM4|CHRNA7|OPRM1	-7.14533	0	21	0	0	-12.9962	282.584
1	-9.04583	GO:0007213	M1	1	0	GO Biological Processes	19	G protein-coupled acetylcholine receptor signaling pathway	19_GO:0050896 response to stimulus	-9.04583	107.651	23.0179	30293	21	67	5	7.46269	3.21047	1128|1129|1131|1132|4988	CHRM1|CHRM2|CHRM3|CHRM4|OPRM1	-7.11314	0	21	0	0	-12.9962	282.584
1	-8.82889	GO:0098664	M1	1	0	GO Biological Processes	19	G protein-coupled serotonin receptor signaling pathway	19_GO:0050896 response to stimulus	-8.82889	98.2901	21.9754	30293	23	67	5	7.46269	3.21047	1128|1129|1131|1132|3356	CHRM1|CHRM2|CHRM3|CHRM4|HTR2A	-6.91386	0	21	0	0	-12.9962	282.584
1	-7.59732	GO:0007268	M1	1	0	GO Biological Processes	19	chemical synaptic transmission	19_GO:0050789 regulation of biological process	-7.59732	10.9211	9.56949	30293	414	67	10	14.9254	4.35337	207|1128|1129|1131|1132|1139|1728|1812|3356|3359	AKT1|CHRM1|CHRM2|CHRM3|CHRM4|CHRNA7|NQO1|DRD1|HTR2A|HTR3A	-5.85281	0	21	0	0	-12.9962	282.584
1	-7.59732	GO:0098916	M1	1	0	GO Biological Processes	19	anterograde trans-synaptic signaling	19_GO:0050789 regulation of biological process	-7.59732	10.9211	9.56949	30293	414	67	10	14.9254	4.35337	207|1128|1129|1131|1132|1139|1728|1812|3356|3359	AKT1|CHRM1|CHRM2|CHRM3|CHRM4|CHRNA7|NQO1|DRD1|HTR2A|HTR3A	-5.85281	0	21	0	0	-12.9962	282.584
1	-7.43338	GO:0099537	M1	1	0	GO Biological Processes	19	trans-synaptic signaling	19_GO:0050789 regulation of biological process	-7.43338	10.4904	9.34271	30293	431	67	10	14.9254	4.35337	207|1128|1129|1131|1132|1139|1728|1812|3356|3359	AKT1|CHRM1|CHRM2|CHRM3|CHRM4|CHRNA7|NQO1|DRD1|HTR2A|HTR3A	-5.70922	0	21	0	0	-12.9962	282.584
1	-6.24071	GO:0007207	M1	1	0	GO Biological Processes	19	phospholipase C-activating G protein-coupled acetylcholine receptor signaling pathway	19_GO:0050896 response to stimulus	-6.24071	169.55	22.4477	30293	8	67	3	4.47761	2.52661	1128|1129|1131	CHRM1|CHRM2|CHRM3	-4.64643	0	21	0	0	-12.9962	282.584
1	-6.15736	GO:0007193	M1	1	0	GO Biological Processes	19	adenylate cyclase-inhibiting G protein-coupled receptor signaling pathway	19_GO:0050896 response to stimulus	-6.15736	30.1423	11.8969	30293	75	67	5	7.46269	3.21047	1128|1129|1131|1132|4988	CHRM1|CHRM2|CHRM3|CHRM4|OPRM1	-4.57757	0	21	0	0	-12.9962	282.584
1	-12.6697	GO:0030162	M1	1	0	GO Biological Processes	19	regulation of proteolysis	19_GO:0008152 metabolic process	-12.6697	12.0169	12.8545	30293	602	67	16	23.8806	5.20874	207|581|841|842|3458|3630|4193|4318|5054|5328|5566|7124|7157|7422|8517|54205	AKT1|BAX|CASP8|CASP9|IFNG|INS|MDM2|MMP9|SERPINE1|PLAU|PRKACA|TNF|TP53|VEGFA|IKBKG|CYCS	-10.2345	0	22	1	1	-12.6697	36.1707
1	-11.1256	GO:0044092	M1	1	0	GO Biological Processes	19	negative regulation of molecular function	19_GO:0065007 biological regulation	-11.1256	9.49363	11.18	30293	762	67	16	23.8806	5.20874	154|207|324|581|1026|3458|3630|3725|4133|4318|4792|5054|5925|7124|7157|7422	ADRB2|AKT1|APC|BAX|CDKN1A|IFNG|INS|JUN|MAP2|MMP9|NFKBIA|SERPINE1|RB1|TNF|TP53|VEGFA	-8.92586	0	22	0	0	-12.6697	36.1707
1	-8.64669	GO:0045861	M1	1	0	GO Biological Processes	19	negative regulation of proteolysis	19_GO:0048519 negative regulation of biological process	-8.64669	17.5397	11.9064	30293	232	67	9	13.4328	4.16604	207|3630|4193|4318|5054|5328|7124|7157|7422	AKT1|INS|MDM2|MMP9|SERPINE1|PLAU|TNF|TP53|VEGFA	-6.76147	0	22	0	0	-12.6697	36.1707
1	-8.31844	GO:0043086	M1	1	0	GO Biological Processes	19	negative regulation of catalytic activity	19_GO:0065007 biological regulation	-8.31844	10.9067	10.0357	30293	456	67	11	16.4179	4.52562	207|324|1026|3458|3630|4318|5054|5925|7124|7157|7422	AKT1|APC|CDKN1A|IFNG|INS|MMP9|SERPINE1|RB1|TNF|TP53|VEGFA	-6.48338	0	22	0	0	-12.6697	36.1707
1	-5.33152	GO:0043154	M1	1	0	GO Biological Processes	19	negative regulation of cysteine-type endopeptidase activity involved in apoptotic process	19_GO:0048519 negative regulation of biological process	-5.33152	36.1707	11.7183	30293	50	67	4	5.97015	2.8946	207|4318|7124|7422	AKT1|MMP9|TNF|VEGFA	-3.865	0	22	0	0	-12.6697	36.1707
1	-5.06118	GO:0010951	M1	1	0	GO Biological Processes	19	negative regulation of endopeptidase activity	19_GO:0048519 negative regulation of biological process	-5.06118	18.0854	9.01192	30293	125	67	5	7.46269	3.21047	207|4318|5054|7124|7422	AKT1|MMP9|SERPINE1|TNF|VEGFA	-3.62327	0	22	0	0	-12.6697	36.1707
1	-4.92819	GO:2000117	M1	1	0	GO Biological Processes	19	negative regulation of cysteine-type endopeptidase activity	19_GO:0048519 negative regulation of biological process	-4.92819	28.7069	10.3646	30293	63	67	4	5.97015	2.8946	207|4318|7124|7422	AKT1|MMP9|TNF|VEGFA	-3.51189	0	22	0	0	-12.6697	36.1707
1	-4.91484	GO:0002685	M1	1	0	GO Biological Processes	19	regulation of leukocyte migration	19_GO:0040011 locomotion	-4.91484	11.7948	7.73702	30293	230	67	6	8.95522	3.48842	207|3162|3383|5054|7124|7422	AKT1|HMOX1|ICAM1|SERPINE1|TNF|VEGFA	-3.50117	0	22	0	0	-12.6697	36.1707
1	-4.91447	GO:0010466	M1	1	0	GO Biological Processes	19	negative regulation of peptidase activity	19_GO:0048519 negative regulation of biological process	-4.91447	16.8707	8.66863	30293	134	67	5	7.46269	3.21047	207|4318|5054|7124|7422	AKT1|MMP9|SERPINE1|TNF|VEGFA	-3.50117	0	22	0	0	-12.6697	36.1707
1	-4.39313	GO:0030856	M1	1	0	GO Biological Processes	19	regulation of epithelial cell differentiation	19_GO:0032502 developmental process	-4.39313	13.1434	7.51938	30293	172	67	5	7.46269	3.21047	3458|4318|5054|7124|7422	IFNG|MMP9|SERPINE1|TNF|VEGFA	-3.05324	0	22	0	0	-12.6697	36.1707
1	-4.00259	GO:0051346	M1	1	0	GO Biological Processes	19	negative regulation of hydrolase activity	19_GO:0065007 biological regulation	-4.00259	10.8686	6.72394	30293	208	67	5	7.46269	3.21047	207|4318|5054|7124|7422	AKT1|MMP9|SERPINE1|TNF|VEGFA	-2.70593	0	22	0	0	-12.6697	36.1707
1	-3.65012	GO:0060688	M1	1	0	GO Biological Processes	19	regulation of morphogenesis of a branching structure	19_GO:0032502 developmental process	-3.65012	25.5925	8.43647	30293	53	67	3	4.47761	2.52661	367|7124|7422	AR|TNF|VEGFA	-2.39433	0	22	0	0	-12.6697	36.1707
1	-3.47021	GO:0002687	M1	1	0	GO Biological Processes	19	positive regulation of leukocyte migration	19_GO:0040011 locomotion	-3.47021	12.1378	6.41659	30293	149	67	4	5.97015	2.8946	3383|5054|7124|7422	ICAM1|SERPINE1|TNF|VEGFA	-2.22874	0	22	0	0	-12.6697	36.1707
1	-3.38777	GO:1905330	M1	1	0	GO Biological Processes	19	regulation of morphogenesis of an epithelium	19_GO:0032502 developmental process	-3.38777	20.8677	7.54938	30293	65	67	3	4.47761	2.52661	367|7124|7422	AR|TNF|VEGFA	-2.16065	0	22	0	0	-12.6697	36.1707
1	-2.98924	GO:2000027	M1	1	0	GO Biological Processes	19	regulation of animal organ morphogenesis	19_GO:0032502 developmental process	-2.98924	15.2405	6.3343	30293	89	67	3	4.47761	2.52661	367|7124|7422	AR|TNF|VEGFA	-1.80032	0	22	0	0	-12.6697	36.1707
1	-2.92065	GO:0071229	M1	1	0	GO Biological Processes	19	cellular response to acid chemical	19_GO:0050896 response to stimulus	-2.92065	14.4298	6.13972	30293	94	67	3	4.47761	2.52661	598|7124|7422	BCL2L1|TNF|VEGFA	-1.73705	0	22	0	0	-12.6697	36.1707
1	-2.05584	GO:0032872	M1	1	0	GO Biological Processes	19	regulation of stress-activated MAPK cascade	19_GO:0050896 response to stimulus	-2.05584	7.10159	3.98266	30293	191	67	3	4.47761	2.52661	3480|7124|7422	IGF1R|TNF|VEGFA	-0.924077	0	22	0	0	-12.6697	36.1707
1	-2.03746	GO:0070302	M1	1	0	GO Biological Processes	19	regulation of stress-activated protein kinase signaling cascade	19_GO:0050896 response to stimulus	-2.03746	6.99177	3.94177	30293	194	67	3	4.47761	2.52661	3480|7124|7422	IGF1R|TNF|VEGFA	-0.90687	0	22	0	0	-12.6697	36.1707
1	-12.5177	GO:0040008	M1	1	0	GO Biological Processes	19	regulation of growth	19_GO:0040007 growth	-12.5177	11.7437	12.6837	30293	616	67	16	23.8806	5.20874	154|207|367|596|598|1026|3091|3558|3630|3643|4133|5925|6532|7040|7157|7422	ADRB2|AKT1|AR|BCL2|BCL2L1|CDKN1A|HIF1A|IL2|INS|INSR|MAP2|RB1|SLC6A4|TGFB1|TP53|VEGFA	-10.0961	0	23	1	1	-12.5177	18.9707
1	-8.42426	GO:0045926	M1	1	0	GO Biological Processes	19	negative regulation of growth	19_GO:0040007 growth	-8.42426	16.5415	11.5231	30293	246	67	9	13.4328	4.16604	154|596|1026|3091|4133|5925|6532|7040|7157	ADRB2|BCL2|CDKN1A|HIF1A|MAP2|RB1|SLC6A4|TGFB1|TP53	-6.57922	0	23	0	0	-12.5177	18.9707
1	-7.57766	GO:0001558	M1	1	0	GO Biological Processes	19	regulation of cell growth	19_GO:0040007 growth	-7.57766	10.8686	9.54213	30293	416	67	10	14.9254	4.35337	207|596|1026|3558|3630|4133|5925|7040|7157|7422	AKT1|BCL2|CDKN1A|IL2|INS|MAP2|RB1|TGFB1|TP53|VEGFA	-5.83475	0	23	0	0	-12.5177	18.9707
1	-6.10561	GO:0055123	M1	1	0	GO Biological Processes	19	digestive system development	19_GO:0032502 developmental process	-6.10561	18.9707	10.1414	30293	143	67	6	8.95522	3.48842	596|1026|3091|3643|5925|7124	BCL2|CDKN1A|HIF1A|INSR|RB1|TNF	-4.53236	0	23	0	0	-12.5177	18.9707
1	-5.49643	GO:0048469	M1	1	0	GO Biological Processes	19	cell maturation	19_GO:0032502 developmental process	-5.49643	14.9055	8.85873	30293	182	67	6	8.95522	3.48842	596|1026|3091|5566|5925|7422	BCL2|CDKN1A|HIF1A|PRKACA|RB1|VEGFA	-4.0047	0	23	0	0	-12.5177	18.9707
1	-5.40198	GO:0030308	M1	1	0	GO Biological Processes	19	negative regulation of cell growth	19_GO:0040007 growth	-5.40198	14.3535	8.6701	30293	189	67	6	8.95522	3.48842	596|1026|4133|5925|7040|7157	BCL2|CDKN1A|MAP2|RB1|TGFB1|TP53	-3.9226	0	23	0	0	-12.5177	18.9707
1	-4.96218	GO:0048565	M1	1	0	GO Biological Processes	19	digestive tract development	19_GO:0032502 developmental process	-4.96218	17.257	8.77926	30293	131	67	5	7.46269	3.21047	596|1026|3091|5925|7124	BCL2|CDKN1A|HIF1A|RB1|TNF	-3.53675	0	23	0	0	-12.5177	18.9707
1	-4.89353	GO:0071695	M1	1	0	GO Biological Processes	19	anatomical structure maturation	19_GO:0032502 developmental process	-4.89353	11.6931	7.69765	30293	232	67	6	8.95522	3.48842	596|1026|3091|5566|5925|7422	BCL2|CDKN1A|HIF1A|PRKACA|RB1|VEGFA	-3.48321	0	23	0	0	-12.5177	18.9707
1	-4.40026	GO:0021700	M1	1	0	GO Biological Processes	19	developmental maturation	19_GO:0032502 developmental process	-4.40026	9.55213	6.8174	30293	284	67	6	8.95522	3.48842	596|1026|3091|5566|5925|7422	BCL2|CDKN1A|HIF1A|PRKACA|RB1|VEGFA	-3.05401	0	23	0	0	-12.5177	18.9707
1	-2.44594	GO:0007519	M1	1	0	GO Biological Processes	19	skeletal muscle tissue development	19_GO:0032502 developmental process	-2.44594	9.82901	4.89421	30293	138	67	3	4.47761	2.52661	596|2353|5925	BCL2|FOS|RB1	-1.29212	0	23	0	0	-12.5177	18.9707
1	-2.34471	GO:0060538	M1	1	0	GO Biological Processes	19	skeletal muscle organ development	19_GO:0032502 developmental process	-2.34471	9.04269	4.64905	30293	150	67	3	4.47761	2.52661	596|2353|5925	BCL2|FOS|RB1	-1.19621	0	23	0	0	-12.5177	18.9707
1	-2.29376	GO:0007517	M1	1	0	GO Biological Processes	19	muscle organ development	19_GO:0032502 developmental process	-2.29376	5.79659	4.00957	30293	312	67	4	5.97015	2.8946	596|2353|5925|7040	BCL2|FOS|RB1|TGFB1	-1.1497	0	23	0	0	-12.5177	18.9707
1	-2.28965	GO:0031099	M1	1	0	GO Biological Processes	19	regeneration	19_GO:0032502 developmental process	-2.28965	8.63951	4.51839	30293	157	67	3	4.47761	2.52661	596|1026|7124	BCL2|CDKN1A|TNF	-1.1464	0	23	0	0	-12.5177	18.9707
1	-12.4109	GO:0032496	M1	1	0	GO Biological Processes	19	response to lipopolysaccharide	19_GO:0044419 biological process involved in interspecies interaction between organisms	-12.4109	17.7041	14.4087	30293	332	67	13	19.403	4.83121	207|836|841|842|1019|1728|2353|4318|4792|5054|5743|5970|7124	AKT1|CASP3|CASP8|CASP9|CDK4|NQO1|FOS|MMP9|NFKBIA|SERPINE1|PTGS2|RELA|TNF	-9.99689	0	24	1	1	-12.4109	54.2561
1	-12.0737	GO:0002237	M1	1	0	GO Biological Processes	19	response to molecule of bacterial origin	19_GO:0044419 biological process involved in interspecies interaction between organisms	-12.0737	16.6508	13.9255	30293	353	67	13	19.403	4.83121	207|836|841|842|1019|1728|2353|4318|4792|5054|5743|5970|7124	AKT1|CASP3|CASP8|CASP9|CDK4|NQO1|FOS|MMP9|NFKBIA|SERPINE1|PTGS2|RELA|TNF	-9.71574	0	24	0	0	-12.4109	54.2561
1	-10.9966	GO:0071396	M1	1	0	GO Biological Processes	19	cellular response to lipid	19_GO:0050896 response to stimulus	-10.9966	11.8316	11.9008	30293	535	67	14	20.8955	4.96695	31|207|367|842|1019|2353|3480|4318|4792|5054|5970|6256|6532|7124	ACACA|AKT1|AR|CASP9|CDK4|FOS|IGF1R|MMP9|NFKBIA|SERPINE1|RELA|RXRA|SLC6A4|TNF	-8.81479	0	24	0	0	-12.4109	54.2561
1	-9.39145	GO:0009617	M1	1	0	GO Biological Processes	19	response to bacterium	19_GO:0044419 biological process involved in interspecies interaction between organisms	-9.39145	8.9279	10.0569	30293	709	67	14	20.8955	4.96695	207|836|841|842|1019|1728|2353|4318|4792|5054|5743|5970|7124|8517	AKT1|CASP3|CASP8|CASP9|CDK4|NQO1|FOS|MMP9|NFKBIA|SERPINE1|PTGS2|RELA|TNF|IKBKG	-7.39007	0	24	0	0	-12.4109	54.2561
1	-9.0451	GO:0034612	M1	1	0	GO Biological Processes	19	response to tumor necrosis factor	19_GO:0050896 response to stimulus	-9.0451	19.4699	12.6148	30293	209	67	9	13.4328	4.16604	207|836|841|2353|4792|5743|5970|7124|7157	AKT1|CASP3|CASP8|FOS|NFKBIA|PTGS2|RELA|TNF|TP53	-7.11314	0	24	0	0	-12.4109	54.2561
1	-8.15339	GO:0071345	M1	1	0	GO Biological Processes	19	cellular response to cytokine stimulus	19_GO:0050896 response to stimulus	-8.15339	7.98607	9.03343	30293	736	67	13	19.403	4.83121	207|1019|2353|3091|3383|3458|3558|3565|4792|5566|5970|7124|7157	AKT1|CDK4|FOS|HIF1A|ICAM1|IFNG|IL2|IL4|NFKBIA|PRKACA|RELA|TNF|TP53	-6.3414	0	24	0	0	-12.4109	54.2561
1	-7.88398	GO:0051090	M1	1	0	GO Biological Processes	19	regulation of DNA-binding transcription factor activity	19_GO:0008152 metabolic process	-7.88398	11.7133	9.97338	30293	386	67	10	14.9254	4.35337	207|367|959|3162|3630|4792|5925|5970|7124|8517	AKT1|AR|CD40LG|HMOX1|INS|NFKBIA|RB1|RELA|TNF|IKBKG	-6.09567	0	24	0	0	-12.4109	54.2561
1	-7.6053	GO:0009612	M1	1	0	GO Biological Processes	19	response to mechanical stimulus	19_GO:0050896 response to stimulus	-7.6053	16.9022	10.9912	30293	214	67	8	11.9403	3.96149	841|2353|3356|3480|4792|5743|5970|7124	CASP8|FOS|HTR2A|IGF1R|NFKBIA|PTGS2|RELA|TNF	-5.85596	0	24	0	0	-12.4109	54.2561
1	-7.12415	GO:0071216	M1	1	0	GO Biological Processes	19	cellular response to biotic stimulus	19_GO:0050896 response to stimulus	-7.12415	14.644	10.137	30293	247	67	8	11.9403	3.96149	207|1019|4318|4792|5054|5970|7124|7157	AKT1|CDK4|MMP9|NFKBIA|SERPINE1|RELA|TNF|TP53	-5.43239	0	24	0	0	-12.4109	54.2561
1	-6.77372	GO:0019221	M1	1	0	GO Biological Processes	19	cytokine-mediated signaling pathway	19_GO:0050896 response to stimulus	-6.77372	10.6246	8.92449	30293	383	67	9	13.4328	4.16604	207|3458|3558|3565|4792|5566|5970|7124|7157	AKT1|IFNG|IL2|IL4|NFKBIA|PRKACA|RELA|TNF|TP53	-5.10946	0	24	0	0	-12.4109	54.2561
1	-6.6839	GO:0043122	M1	1	0	GO Biological Processes	19	regulation of canonical NF-kappaB signal transduction	19_GO:0050896 response to stimulus	-6.6839	12.8265	9.39403	30293	282	67	8	11.9403	3.96149	841|3162|4792|5970|7040|7124|7422|8517	CASP8|HMOX1|NFKBIA|RELA|TGFB1|TNF|VEGFA|IKBKG	-5.02928	0	24	0	0	-12.4109	54.2561
1	-6.50402	GO:0007249	M1	1	0	GO Biological Processes	19	canonical NF-kappaB signal transduction	19_GO:0050896 response to stimulus	-6.50402	35.323	12.9412	30293	64	67	5	7.46269	3.21047	207|4792|5970|7124|8517	AKT1|NFKBIA|RELA|TNF|IKBKG	-4.87185	0	24	0	0	-12.4109	54.2561
1	-6.4132	GO:0043123	M1	1	0	GO Biological Processes	19	positive regulation of canonical NF-kappaB signal transduction	19_GO:0048518 positive regulation of biological process	-6.4132	15.2896	9.71254	30293	207	67	7	10.4478	3.73691	841|3162|5970|7040|7124|7422|8517	CASP8|HMOX1|RELA|TGFB1|TNF|VEGFA|IKBKG	-4.79563	0	24	0	0	-12.4109	54.2561
1	-6.39909	GO:0071222	M1	1	0	GO Biological Processes	19	cellular response to lipopolysaccharide	19_GO:0044419 biological process involved in interspecies interaction between organisms	-6.39909	15.2161	9.68605	30293	208	67	7	10.4478	3.73691	207|1019|4318|4792|5054|5970|7124	AKT1|CDK4|MMP9|NFKBIA|SERPINE1|RELA|TNF	-4.7839	0	24	0	0	-12.4109	54.2561
1	-6.22195	GO:0071219	M1	1	0	GO Biological Processes	19	cellular response to molecule of bacterial origin	19_GO:0044419 biological process involved in interspecies interaction between organisms	-6.22195	14.321	9.35756	30293	221	67	7	10.4478	3.73691	207|1019|4318|4792|5054|5970|7124	AKT1|CDK4|MMP9|NFKBIA|SERPINE1|RELA|TNF	-4.6288	0	24	0	0	-12.4109	54.2561
1	-6.14148	GO:0051092	M1	1	0	GO Biological Processes	19	positive regulation of NF-kappaB transcription factor activity	19_GO:0008152 metabolic process	-6.14148	19.2398	10.2207	30293	141	67	6	8.95522	3.48842	367|959|3630|5970|7124|8517	AR|CD40LG|INS|RELA|TNF|IKBKG	-4.56279	0	24	0	0	-12.4109	54.2561
1	-6.06808	GO:0051091	M1	1	0	GO Biological Processes	19	positive regulation of DNA-binding transcription factor activity	19_GO:0008152 metabolic process	-6.06808	13.5834	9.07807	30293	233	67	7	10.4478	3.73691	207|367|959|3630|5970|7124|8517	AKT1|AR|CD40LG|INS|RELA|TNF|IKBKG	-4.50126	0	24	0	0	-12.4109	54.2561
1	-5.4827	GO:0071356	M1	1	0	GO Biological Processes	19	cellular response to tumor necrosis factor	19_GO:0050896 response to stimulus	-5.4827	14.8241	8.83115	30293	183	67	6	8.95522	3.48842	207|2353|4792|5970|7124|7157	AKT1|FOS|NFKBIA|RELA|TNF|TP53	-3.99186	0	24	0	0	-12.4109	54.2561
1	-5.10225	GO:0033209	M1	1	0	GO Biological Processes	19	tumor necrosis factor-mediated signaling pathway	19_GO:0050896 response to stimulus	-5.10225	31.7287	10.9328	30293	57	67	4	5.97015	2.8946	4792|5970|7124|7157	NFKBIA|RELA|TNF|TP53	-3.65877	0	24	0	0	-12.4109	54.2561
1	-4.75957	GO:0002831	M1	1	0	GO Biological Processes	19	regulation of response to biotic stimulus	19_GO:0050896 response to stimulus	-4.75957	7.05083	6.50762	30293	513	67	8	11.9403	3.96149	207|841|3630|4792|5578|5970|7040|7124	AKT1|CASP8|INS|NFKBIA|PRKCA|RELA|TGFB1|TNF	-3.36457	0	24	0	0	-12.4109	54.2561
1	-4.63886	GO:0035994	M1	1	0	GO Biological Processes	19	response to muscle stretch	19_GO:0050896 response to stimulus	-4.63886	54.2561	12.5418	30293	25	67	3	4.47761	2.52661	2353|4792|5970	FOS|NFKBIA|RELA	-3.26416	0	24	0	0	-12.4109	54.2561
1	-4.34829	GO:0045088	M1	1	0	GO Biological Processes	19	regulation of innate immune response	19_GO:0044419 biological process involved in interspecies interaction between organisms	-4.34829	7.39472	6.27297	30293	428	67	7	10.4478	3.73691	207|841|3630|4792|5970|7040|7124	AKT1|CASP8|INS|NFKBIA|RELA|TGFB1|TNF	-3.01405	0	24	0	0	-12.4109	54.2561
1	-4.11842	GO:0038061	M1	1	0	GO Biological Processes	19	non-canonical NF-kappaB signal transduction	19_GO:0050896 response to stimulus	-4.11842	36.6595	10.2184	30293	37	67	3	4.47761	2.52661	207|4792|5970	AKT1|NFKBIA|RELA	-2.80958	0	24	0	0	-12.4109	54.2561
1	-3.70897	GO:0070555	M1	1	0	GO Biological Processes	19	response to interleukin-1	19_GO:0050896 response to stimulus	-3.70897	14.0197	6.97688	30293	129	67	4	5.97015	2.8946	3091|4792|5578|5970	HIF1A|NFKBIA|PRKCA|RELA	-2.44584	0	24	0	0	-12.4109	54.2561
1	-3.38777	GO:0002753	M1	1	0	GO Biological Processes	19	cytoplasmic pattern recognition receptor signaling pathway	19_GO:0044419 biological process involved in interspecies interaction between organisms	-3.38777	20.8677	7.54938	30293	65	67	3	4.47761	2.52661	4792|5970|7124	NFKBIA|RELA|TNF	-2.16065	0	24	0	0	-12.4109	54.2561
1	-3.36825	GO:1905953	M1	1	0	GO Biological Processes	19	negative regulation of lipid localization	19_GO:0051179 localization	-3.36825	20.5516	7.48629	30293	66	67	3	4.47761	2.52661	207|4792|7124	AKT1|NFKBIA|TNF	-2.14368	0	24	0	0	-12.4109	54.2561
1	-2.83088	GO:0071347	M1	1	0	GO Biological Processes	19	cellular response to interleukin-1	19_GO:0050896 response to stimulus	-2.83088	13.4297	5.89098	30293	101	67	3	4.47761	2.52661	3091|4792|5970	HIF1A|NFKBIA|RELA	-1.6534	0	24	0	0	-12.4109	54.2561
1	-2.64842	GO:0002221	M1	1	0	GO Biological Processes	19	pattern recognition receptor signaling pathway	19_GO:0044419 biological process involved in interspecies interaction between organisms	-2.64842	11.5932	5.40505	30293	117	67	3	4.47761	2.52661	4792|5970|7124	NFKBIA|RELA|TNF	-1.48378	0	24	0	0	-12.4109	54.2561
1	-2.44594	GO:0002758	M1	1	0	GO Biological Processes	19	innate immune response-activating signaling pathway	19_GO:0044419 biological process involved in interspecies interaction between organisms	-2.44594	9.82901	4.89421	30293	138	67	3	4.47761	2.52661	4792|5970|7124	NFKBIA|RELA|TNF	-1.29212	0	24	0	0	-12.4109	54.2561
1	-2.3334	GO:0002833	M1	1	0	GO Biological Processes	19	positive regulation of response to biotic stimulus	19_GO:0048518 positive regulation of biological process	-2.3334	5.94914	4.08316	30293	304	67	4	5.97015	2.8946	4792|5578|5970|7124	NFKBIA|PRKCA|RELA|TNF	-1.18571	0	24	0	0	-12.4109	54.2561
1	-2.24456	GO:0002218	M1	1	0	GO Biological Processes	19	activation of innate immune response	19_GO:0044419 biological process involved in interspecies interaction between organisms	-2.24456	8.32149	4.4127	30293	163	67	3	4.47761	2.52661	4792|5970|7124	NFKBIA|RELA|TNF	-1.10251	0	24	0	0	-12.4109	54.2561
1	-2.22269	GO:0051235	M1	1	0	GO Biological Processes	19	maintenance of location	19_GO:0051179 localization	-2.22269	8.1711	4.36187	30293	166	67	3	4.47761	2.52661	207|4792|7124	AKT1|NFKBIA|TNF	-1.08224	0	24	0	0	-12.4109	54.2561
1	-12.379	GO:2001242	M1	1	0	GO Biological Processes	19	regulation of intrinsic apoptotic signaling pathway	19_GO:0050896 response to stimulus	-12.379	26.1762	16.3898	30293	190	67	11	16.4179	4.52562	207|581|596|598|3091|3630|4170|4193|4318|5743|7157	AKT1|BAX|BCL2|BCL2L1|HIF1A|INS|MCL1|MDM2|MMP9|PTGS2|TP53	-9.98612	0	25	1	1	-12.379	43.7549
1	-9.7696	GO:2001243	M1	1	0	GO Biological Processes	19	negative regulation of intrinsic apoptotic signaling pathway	19_GO:0048519 negative regulation of biological process	-9.7696	31.7287	15.4759	30293	114	67	8	11.9403	3.96149	207|596|598|3091|3630|4193|4318|5743	AKT1|BCL2|BCL2L1|HIF1A|INS|MDM2|MMP9|PTGS2	-7.72246	0	25	0	0	-12.379	43.7549
1	-9.34257	GO:1902532	M1	1	0	GO Biological Processes	19	negative regulation of intracellular signal transduction	19_GO:0048519 negative regulation of biological process	-9.34257	10.0303	10.3928	30293	586	67	13	19.403	4.83121	207|596|598|841|3091|3480|3630|4193|4318|4792|5566|5743|5970	AKT1|BCL2|BCL2L1|CASP8|HIF1A|IGF1R|INS|MDM2|MMP9|NFKBIA|PRKACA|PTGS2|RELA	-7.34693	0	25	0	0	-12.379	43.7549
1	-6.66494	GO:0044703	M1	1	0	GO Biological Processes	19	multi-organism reproductive process	19_GO:0022414 reproductive process	-6.66494	16.6576	10.1931	30293	190	67	7	10.4478	3.73691	207|367|596|2353|4318|5743|6532	AKT1|AR|BCL2|FOS|MMP9|PTGS2|SLC6A4	-5.01402	0	25	0	0	-12.379	43.7549
1	-6.5436	GO:0044706	M1	1	0	GO Biological Processes	19	multi-multicellular organism process	19_GO:0032501 multicellular organismal process	-6.5436	15.9845	9.95956	30293	198	67	7	10.4478	3.73691	207|367|596|2353|4318|5743|6532	AKT1|AR|BCL2|FOS|MMP9|PTGS2|SLC6A4	-4.90645	0	25	0	0	-12.379	43.7549
1	-5.68261	GO:0007565	M1	1	0	GO Biological Processes	19	female pregnancy	19_GO:0022414 reproductive process	-5.68261	16.0521	9.23837	30293	169	67	6	8.95522	3.48842	207|367|596|2353|4318|5743	AKT1|AR|BCL2|FOS|MMP9|PTGS2	-4.16045	0	25	0	0	-12.379	43.7549
1	-4.35199	GO:0048009	M1	1	0	GO Biological Processes	19	insulin-like growth factor receptor signaling pathway	19_GO:0050896 response to stimulus	-4.35199	43.7549	11.2132	30293	31	67	3	4.47761	2.52661	207|367|3480	AKT1|AR|IGF1R	-3.01712	0	25	0	0	-12.379	43.7549
1	-3.51193	GO:0060135	M1	1	0	GO Biological Processes	19	maternal process involved in female pregnancy	19_GO:0022414 reproductive process	-3.51193	22.9899	7.95998	30293	59	67	3	4.47761	2.52661	207|367|5743	AKT1|AR|PTGS2	-2.26744	0	25	0	0	-12.379	43.7549
1	-3.47021	GO:0001890	M1	1	0	GO Biological Processes	19	placenta development	19_GO:0032502 developmental process	-3.47021	12.1378	6.41659	30293	149	67	4	5.97015	2.8946	207|841|3091|5743	AKT1|CASP8|HIF1A|PTGS2	-2.22874	0	25	0	0	-12.379	43.7549
1	-3.01783	GO:0001892	M1	1	0	GO Biological Processes	19	embryonic placenta development	19_GO:0032502 developmental process	-3.01783	15.5908	6.41659	30293	87	67	3	4.47761	2.52661	207|841|3091	AKT1|CASP8|HIF1A	-1.82578	0	25	0	0	-12.379	43.7549
1	-2.43253	GO:0001503	M1	1	0	GO Biological Processes	19	ossification	19_GO:0032501 multicellular organismal process	-2.43253	6.34574	4.26897	30293	285	67	4	5.97015	2.8946	207|596|3091|5743	AKT1|BCL2|HIF1A|PTGS2	-1.27995	0	25	0	0	-12.379	43.7549
1	-12.3783	GO:0009611	M1	1	0	GO Biological Processes	19	response to wounding	19_GO:0050896 response to stimulus	-12.3783	14.9997	13.6352	30293	422	67	14	20.8955	4.96695	581|596|836|959|1026|3091|3162|3630|5294|5328|6532|7040|7124|7422	BAX|BCL2|CASP3|CD40LG|CDKN1A|HIF1A|HMOX1|INS|PIK3CG|PLAU|SLC6A4|TGFB1|TNF|VEGFA	-9.98612	0	26	1	1	-12.3783	14.9997
1	-8.71207	GO:0042060	M1	1	0	GO Biological Processes	19	wound healing	19_GO:0050896 response to stimulus	-8.71207	14.308	11.1963	30293	316	67	10	14.9254	4.35337	959|1026|3091|3162|3630|5294|5328|6532|7040|7422	CD40LG|CDKN1A|HIF1A|HMOX1|INS|PIK3CG|PLAU|SLC6A4|TGFB1|VEGFA	-6.81656	0	26	0	0	-12.3783	14.9997
1	-3.21616	GO:0007596	M1	1	0	GO Biological Processes	19	blood coagulation	19_GO:0032501 multicellular organismal process	-3.21616	10.3939	5.85074	30293	174	67	4	5.97015	2.8946	959|5294|5328|6532	CD40LG|PIK3CG|PLAU|SLC6A4	-2.00482	0	26	0	0	-12.3783	14.9997
1	-3.19757	GO:0050817	M1	1	0	GO Biological Processes	19	coagulation	19_GO:0032501 multicellular organismal process	-3.19757	10.2758	5.81048	30293	176	67	4	5.97015	2.8946	959|5294|5328|6532	CD40LG|PIK3CG|PLAU|SLC6A4	-1.98717	0	26	0	0	-12.3783	14.9997
1	-3.16107	GO:0007599	M1	1	0	GO Biological Processes	19	hemostasis	19_GO:0065007 biological regulation	-3.16107	10.0474	5.73186	30293	180	67	4	5.97015	2.8946	959|5294|5328|6532	CD40LG|PIK3CG|PLAU|SLC6A4	-1.9516	0	26	0	0	-12.3783	14.9997
1	-2.85584	GO:0030168	M1	1	0	GO Biological Processes	19	platelet activation	19_GO:0032501 multicellular organismal process	-2.85584	13.701	5.95947	30293	99	67	3	4.47761	2.52661	959|5294|6532	CD40LG|PIK3CG|SLC6A4	-1.67662	0	26	0	0	-12.3783	14.9997
1	-12.1967	GO:0043467	M1	1	0	GO Biological Processes	19	regulation of generation of precursor metabolites and energy	19_GO:0008152 metabolic process	-12.1967	32.2953	17.4739	30293	140	67	10	14.9254	4.35337	207|3091|3356|3458|3565|3630|3643|5566|7124|7157	AKT1|HIF1A|HTR2A|IFNG|IL4|INS|INSR|PRKACA|TNF|TP53	-9.82541	0	27	1	1	-12.1967	90.4269
1	-10.5421	GO:0062013	M1	1	0	GO Biological Processes	19	positive regulation of small molecule metabolic process	19_GO:0048518 positive regulation of biological process	-10.5421	28.6564	15.5525	30293	142	67	9	13.4328	4.16604	207|3356|3458|3565|3630|3643|5566|5743|7124	AKT1|HTR2A|IFNG|IL4|INS|INSR|PRKACA|PTGS2|TNF	-8.398	0	27	0	0	-12.1967	90.4269
1	-10.5248	GO:1900542	M1	1	0	GO Biological Processes	19	regulation of purine nucleotide metabolic process	19_GO:0008152 metabolic process	-10.5248	39.316	17.3291	30293	92	67	8	11.9403	3.96149	3091|3356|3458|3565|3630|3643|5566|7157	HIF1A|HTR2A|IFNG|IL4|INS|INSR|PRKACA|TP53	-8.38475	0	27	0	0	-12.1967	90.4269
1	-10.4865	GO:0006140	M1	1	0	GO Biological Processes	19	regulation of nucleotide metabolic process	19_GO:0008152 metabolic process	-10.4865	38.8933	17.231	30293	93	67	8	11.9403	3.96149	3091|3356|3458|3565|3630|3643|5566|7157	HIF1A|HTR2A|IFNG|IL4|INS|INSR|PRKACA|TP53	-8.3504	0	27	0	0	-12.1967	90.4269
1	-10.1283	GO:0043470	M1	1	0	GO Biological Processes	19	regulation of carbohydrate catabolic process	19_GO:0008152 metabolic process	-10.1283	51.8843	18.7295	30293	61	67	7	10.4478	3.73691	3091|3356|3458|3630|3643|5566|7157	HIF1A|HTR2A|IFNG|INS|INSR|PRKACA|TP53	-8.03823	0	27	0	0	-12.1967	90.4269
1	-9.76247	GO:0062012	M1	1	0	GO Biological Processes	19	regulation of small molecule metabolic process	19_GO:0008152 metabolic process	-9.76247	14.9804	12.0592	30293	332	67	11	16.4179	4.52562	207|3091|3356|3458|3565|3630|3643|5566|5743|7124|7157	AKT1|HIF1A|HTR2A|IFNG|IL4|INS|INSR|PRKACA|PTGS2|TNF|TP53	-7.72171	0	27	0	0	-12.1967	90.4269
1	-9.57694	GO:0006109	M1	1	0	GO Biological Processes	19	regulation of carbohydrate metabolic process	19_GO:0008152 metabolic process	-9.57694	22.3583	13.6066	30293	182	67	9	13.4328	4.16604	207|3091|3356|3458|3630|3643|5566|7040|7157	AKT1|HIF1A|HTR2A|IFNG|INS|INSR|PRKACA|TGFB1|TP53	-7.54868	0	27	0	0	-12.1967	90.4269
1	-9.56504	GO:1903578	M1	1	0	GO Biological Processes	19	regulation of ATP metabolic process	19_GO:0008152 metabolic process	-9.56504	43.3553	17.0582	30293	73	67	7	10.4478	3.73691	3091|3356|3458|3565|3630|3643|5566	HIF1A|HTR2A|IFNG|IL4|INS|INSR|PRKACA	-7.54154	0	27	0	0	-12.1967	90.4269
1	-8.80966	GO:0006110	M1	1	0	GO Biological Processes	19	regulation of glycolytic process	19_GO:0008152 metabolic process	-8.80966	53.1923	17.5629	30293	51	67	6	8.95522	3.48842	3091|3356|3458|3630|3643|5566	HIF1A|HTR2A|IFNG|INS|INSR|PRKACA	-6.90169	0	27	0	0	-12.1967	90.4269
1	-8.80966	GO:0030811	M1	1	0	GO Biological Processes	19	regulation of nucleotide catabolic process	19_GO:0008152 metabolic process	-8.80966	53.1923	17.5629	30293	51	67	6	8.95522	3.48842	3091|3356|3458|3630|3643|5566	HIF1A|HTR2A|IFNG|INS|INSR|PRKACA	-6.90169	0	27	0	0	-12.1967	90.4269
1	-8.80966	GO:0033121	M1	1	0	GO Biological Processes	19	regulation of purine nucleotide catabolic process	19_GO:0008152 metabolic process	-8.80966	53.1923	17.5629	30293	51	67	6	8.95522	3.48842	3091|3356|3458|3630|3643|5566	HIF1A|HTR2A|IFNG|INS|INSR|PRKACA	-6.90169	0	27	0	0	-12.1967	90.4269
1	-8.05852	GO:1903580	M1	1	0	GO Biological Processes	19	positive regulation of ATP metabolic process	19_GO:0048518 positive regulation of biological process	-8.05852	70.646	18.5584	30293	32	67	5	7.46269	3.21047	3356|3458|3565|3630|3643	HTR2A|IFNG|IL4|INS|INSR	-6.2484	0	27	0	0	-12.1967	90.4269
1	-7.70974	GO:0045913	M1	1	0	GO Biological Processes	19	positive regulation of carbohydrate metabolic process	19_GO:0048518 positive regulation of biological process	-7.70974	35.2312	14.1599	30293	77	67	6	8.95522	3.48842	207|3356|3458|3630|3643|5566	AKT1|HTR2A|IFNG|INS|INSR|PRKACA	-5.94388	0	27	0	0	-12.1967	90.4269
1	-7.66632	GO:0045981	M1	1	0	GO Biological Processes	19	positive regulation of nucleotide metabolic process	19_GO:0048518 positive regulation of biological process	-7.66632	59.4914	16.9862	30293	38	67	5	7.46269	3.21047	3356|3458|3565|3630|3643	HTR2A|IFNG|IL4|INS|INSR	-5.90548	0	27	0	0	-12.1967	90.4269
1	-7.66632	GO:1900544	M1	1	0	GO Biological Processes	19	positive regulation of purine nucleotide metabolic process	19_GO:0048518 positive regulation of biological process	-7.66632	59.4914	16.9862	30293	38	67	5	7.46269	3.21047	3356|3458|3565|3630|3643	HTR2A|IFNG|IL4|INS|INSR	-5.90548	0	27	0	0	-12.1967	90.4269
1	-6.98685	GO:0030813	M1	1	0	GO Biological Processes	19	positive regulation of nucleotide catabolic process	19_GO:0048518 positive regulation of biological process	-6.98685	90.4269	18.835	30293	20	67	4	5.97015	2.8946	3356|3458|3630|3643	HTR2A|IFNG|INS|INSR	-5.30904	0	27	0	0	-12.1967	90.4269
1	-6.98685	GO:0033123	M1	1	0	GO Biological Processes	19	positive regulation of purine nucleotide catabolic process	19_GO:0048518 positive regulation of biological process	-6.98685	90.4269	18.835	30293	20	67	4	5.97015	2.8946	3356|3458|3630|3643	HTR2A|IFNG|INS|INSR	-5.30904	0	27	0	0	-12.1967	90.4269
1	-6.98685	GO:0045821	M1	1	0	GO Biological Processes	19	positive regulation of glycolytic process	19_GO:0048518 positive regulation of biological process	-6.98685	90.4269	18.835	30293	20	67	4	5.97015	2.8946	3356|3458|3630|3643	HTR2A|IFNG|INS|INSR	-5.30904	0	27	0	0	-12.1967	90.4269
1	-4.73978	GO:0016032	M1	1	0	GO Biological Processes	19	viral process	19_GO:0016032 viral process	-4.73978	10.983	7.417	30293	247	67	6	8.95522	3.48842	207|3356|3383|3643|3725|7157	AKT1|HTR2A|ICAM1|INSR|JUN|TP53	-3.34976	0	27	0	0	-12.1967	90.4269
1	-3.49919	GO:0044403	M1	1	0	GO Biological Processes	19	biological process involved in symbiotic interaction	19_GO:0044419 biological process involved in interspecies interaction between organisms	-3.49919	8.46693	5.76979	30293	267	67	5	7.46269	3.21047	207|3356|3383|3643|3725	AKT1|HTR2A|ICAM1|INSR|JUN	-2.25621	0	27	0	0	-12.1967	90.4269
1	-3.3842	GO:0051701	M1	1	0	GO Biological Processes	19	biological process involved in interaction with host	19_GO:0044419 biological process involved in interspecies interaction between organisms	-3.3842	11.5193	6.22167	30293	157	67	4	5.97015	2.8946	207|3356|3383|3643	AKT1|HTR2A|ICAM1|INSR	-2.15806	0	27	0	0	-12.1967	90.4269
1	-2.72474	GO:0046718	M1	1	0	GO Biological Processes	19	viral entry into host cell	19_GO:0016032 viral process	-2.72474	12.3309	5.60521	30293	110	67	3	4.47761	2.52661	3356|3383|3643	HTR2A|ICAM1|INSR	-1.55629	0	27	0	0	-12.1967	90.4269
1	-2.70242	GO:0044409	M1	1	0	GO Biological Processes	19	entry into host	19_GO:0044419 biological process involved in interspecies interaction between organisms	-2.70242	12.1107	5.54621	30293	112	67	3	4.47761	2.52661	3356|3383|3643	HTR2A|ICAM1|INSR	-1.53566	0	27	0	0	-12.1967	90.4269
1	-2.42842	GO:0044000	M1	1	0	GO Biological Processes	19	movement in host	19_GO:0044419 biological process involved in interspecies interaction between organisms	-2.42842	9.68859	4.85131	30293	140	67	3	4.47761	2.52661	3356|3383|3643	HTR2A|ICAM1|INSR	-1.27624	0	27	0	0	-12.1967	90.4269
1	-2.13937	GO:0019058	M1	1	0	GO Biological Processes	19	viral life cycle	19_GO:0016032 viral process	-2.13937	7.62024	4.17065	30293	178	67	3	4.47761	2.52661	3356|3383|3643	HTR2A|ICAM1|INSR	-1.00446	0	27	0	0	-12.1967	90.4269
1	-12.054	GO:0042391	M1	1	0	GO Biological Processes	19	regulation of membrane potential	19_GO:0065007 biological regulation	-12.054	14.1926	13.2147	30293	446	67	14	20.8955	4.96695	148|154|207|581|596|598|1128|1139|1812|3359|3757|6331|6532|7124	ADRA1A|ADRB2|AKT1|BAX|BCL2|BCL2L1|CHRM1|CHRNA7|DRD1|HTR3A|KCNH2|SCN5A|SLC6A4|TNF	-9.70671	0	28	1	1	-12.054	14.1926
1	-6.55866	GO:0019725	M1	1	0	GO Biological Processes	19	cellular homeostasis	19_GO:0042592 homeostatic process	-6.55866	7.31394	7.84015	30293	680	67	11	16.4179	4.52562	581|596|1139|1728|3091|3162|3356|3383|3480|4170|5566	BAX|BCL2|CHRNA7|NQO1|HIF1A|HMOX1|HTR2A|ICAM1|IGF1R|MCL1|PRKACA	-4.91774	0	28	0	0	-12.054	14.1926
1	-5.93181	GO:0098662	M1	1	0	GO Biological Processes	19	inorganic cation transmembrane transport	19_GO:0051179 localization	-5.93181	7.19959	7.39149	30293	628	67	10	14.9254	4.35337	148|581|596|1139|3356|3359|3757|4988|6331|6532	ADRA1A|BAX|BCL2|CHRNA7|HTR2A|HTR3A|KCNH2|OPRM1|SCN5A|SLC6A4	-4.37758	0	28	0	0	-12.054	14.1926
1	-5.38195	GO:0098660	M1	1	0	GO Biological Processes	19	inorganic ion transmembrane transport	19_GO:0051179 localization	-5.38195	6.24495	6.72517	30293	724	67	10	14.9254	4.35337	148|581|596|1139|3356|3359|3757|4988|6331|6532	ADRA1A|BAX|BCL2|CHRNA7|HTR2A|HTR3A|KCNH2|OPRM1|SCN5A|SLC6A4	-3.90604	0	28	0	0	-12.054	14.1926
1	-5.33463	GO:0055082	M1	1	0	GO Biological Processes	19	intracellular chemical homeostasis	19_GO:0042592 homeostatic process	-5.33463	7.114	6.95029	30293	572	67	9	13.4328	4.16604	581|596|1139|3091|3162|3356|3383|3480|5566	BAX|BCL2|CHRNA7|HIF1A|HMOX1|HTR2A|ICAM1|IGF1R|PRKACA	-3.86642	0	28	0	0	-12.054	14.1926
1	-5.31474	GO:0098771	M1	1	0	GO Biological Processes	19	inorganic ion homeostasis	19_GO:0042592 homeostatic process	-5.31474	8.4118	7.2879	30293	430	67	8	11.9403	3.96149	581|596|1139|3091|3162|3356|3757|5566	BAX|BCL2|CHRNA7|HIF1A|HMOX1|HTR2A|KCNH2|PRKACA	-3.84927	0	28	0	0	-12.054	14.1926
1	-5.1634	GO:0070588	M1	1	0	GO Biological Processes	19	calcium ion transmembrane transport	19_GO:0051179 localization	-5.1634	13.0423	8.205	30293	208	67	6	8.95522	3.48842	148|581|596|1139|3356|4988	ADRA1A|BAX|BCL2|CHRNA7|HTR2A|OPRM1	-3.71427	0	28	0	0	-12.054	14.1926
1	-4.96556	GO:0030001	M1	1	0	GO Biological Processes	19	metal ion transport	19_GO:0051179 localization	-4.96556	6.39813	6.47767	30293	636	67	9	13.4328	4.16604	148|581|596|1139|3356|3757|4988|6331|6532	ADRA1A|BAX|BCL2|CHRNA7|HTR2A|KCNH2|OPRM1|SCN5A|SLC6A4	-3.53936	0	28	0	0	-12.054	14.1926
1	-4.92243	GO:0098655	M1	1	0	GO Biological Processes	19	monoatomic cation transmembrane transport	19_GO:0051179 localization	-4.92243	6.31865	6.42318	30293	644	67	9	13.4328	4.16604	148|581|596|1139|3356|3757|4988|6331|6532	ADRA1A|BAX|BCL2|CHRNA7|HTR2A|KCNH2|OPRM1|SCN5A|SLC6A4	-3.50688	0	28	0	0	-12.054	14.1926
1	-4.85835	GO:0055080	M1	1	0	GO Biological Processes	19	monoatomic cation homeostasis	19_GO:0042592 homeostatic process	-4.85835	7.27782	6.64384	30293	497	67	8	11.9403	3.96149	581|596|1139|3091|3162|3356|3757|5566	BAX|BCL2|CHRNA7|HIF1A|HMOX1|HTR2A|KCNH2|PRKACA	-3.45099	0	28	0	0	-12.054	14.1926
1	-4.7962	GO:0050801	M1	1	0	GO Biological Processes	19	monoatomic ion homeostasis	19_GO:0042592 homeostatic process	-4.7962	7.13427	6.55801	30293	507	67	8	11.9403	3.96149	581|596|1139|3091|3162|3356|3757|5566	BAX|BCL2|CHRNA7|HIF1A|HMOX1|HTR2A|KCNH2|PRKACA	-3.3947	0	28	0	0	-12.054	14.1926
1	-4.67146	GO:0006816	M1	1	0	GO Biological Processes	19	calcium ion transport	19_GO:0051179 localization	-4.67146	10.6803	7.29417	30293	254	67	6	8.95522	3.48842	148|581|596|1139|3356|4988	ADRA1A|BAX|BCL2|CHRNA7|HTR2A|OPRM1	-3.29401	0	28	0	0	-12.054	14.1926
1	-4.38051	GO:0030003	M1	1	0	GO Biological Processes	19	intracellular monoatomic cation homeostasis	19_GO:0042592 homeostatic process	-4.38051	7.48213	6.32093	30293	423	67	7	10.4478	3.73691	581|596|1139|3091|3162|3356|5566	BAX|BCL2|CHRNA7|HIF1A|HMOX1|HTR2A|PRKACA	-3.04188	0	28	0	0	-12.054	14.1926
1	-4.32283	GO:0006873	M1	1	0	GO Biological Processes	19	intracellular monoatomic ion homeostasis	19_GO:0042592 homeostatic process	-4.32283	7.32625	6.23515	30293	432	67	7	10.4478	3.73691	581|596|1139|3091|3162|3356|5566	BAX|BCL2|CHRNA7|HIF1A|HMOX1|HTR2A|PRKACA	-2.99045	0	28	0	0	-12.054	14.1926
1	-4.26764	GO:0006812	M1	1	0	GO Biological Processes	19	monoatomic cation transport	19_GO:0051179 localization	-4.26764	5.21025	5.61236	30293	781	67	9	13.4328	4.16604	148|581|596|1139|3356|3757|4988|6331|6532	ADRA1A|BAX|BCL2|CHRNA7|HTR2A|KCNH2|OPRM1|SCN5A|SLC6A4	-2.94081	0	28	0	0	-12.054	14.1926
1	-4.0827	GO:0006874	M1	1	0	GO Biological Processes	19	intracellular calcium ion homeostasis	19_GO:0042592 homeostatic process	-4.0827	11.3034	6.88291	30293	200	67	5	7.46269	3.21047	581|596|1139|3356|5566	BAX|BCL2|CHRNA7|HTR2A|PRKACA	-2.77738	0	28	0	0	-12.054	14.1926
1	-3.82503	GO:0055074	M1	1	0	GO Biological Processes	19	calcium ion homeostasis	19_GO:0042592 homeostatic process	-3.82503	9.95891	6.37883	30293	227	67	5	7.46269	3.21047	581|596|1139|3356|5566	BAX|BCL2|CHRNA7|HTR2A|PRKACA	-2.54846	0	28	0	0	-12.054	14.1926
1	-11.9759	GO:0010720	M1	1	0	GO Biological Processes	19	positive regulation of cell development	19_GO:0032502 developmental process	-11.9759	14.0042	13.1146	30293	452	67	14	20.8955	4.96695	596|841|2353|3091|3458|3558|3565|4988|5578|5925|5970|7040|7124|7422	BCL2|CASP8|FOS|HIF1A|IFNG|IL2|IL4|OPRM1|PRKCA|RB1|RELA|TGFB1|TNF|VEGFA	-9.65434	0	29	1	1	-11.9759	113.034
1	-11.7262	GO:0045637	M1	1	0	GO Biological Processes	19	regulation of myeloid cell differentiation	19_GO:0002376 immune system process	-11.7262	22.8141	15.2186	30293	218	67	11	16.4179	4.52562	841|1021|2353|3091|3458|3565|4792|5578|5925|7040|7124	CASP8|CDK6|FOS|HIF1A|IFNG|IL4|NFKBIA|PRKCA|RB1|TGFB1|TNF	-9.41797	0	29	0	0	-11.9759	113.034
1	-10.9498	GO:0002761	M1	1	0	GO Biological Processes	19	regulation of myeloid leukocyte differentiation	19_GO:0002376 immune system process	-10.9498	31.7907	16.4355	30293	128	67	9	13.4328	4.16604	841|1021|2353|3458|3565|5578|5925|7040|7124	CASP8|CDK6|FOS|IFNG|IL4|PRKCA|RB1|TGFB1|TNF	-8.77667	0	29	0	0	-11.9759	113.034
1	-10.077	GO:0002763	M1	1	0	GO Biological Processes	19	positive regulation of myeloid leukocyte differentiation	19_GO:0002376 immune system process	-10.077	51.0474	18.5722	30293	62	67	7	10.4478	3.73691	841|2353|3458|5578|5925|7040|7124	CASP8|FOS|IFNG|PRKCA|RB1|TGFB1|TNF	-7.99641	0	29	0	0	-11.9759	113.034
1	-10.0581	GO:0045639	M1	1	0	GO Biological Processes	19	positive regulation of myeloid cell differentiation	19_GO:0002376 immune system process	-10.0581	34.4483	16.1645	30293	105	67	8	11.9403	3.96149	841|2353|3091|3458|5578|5925|7040|7124	CASP8|FOS|HIF1A|IFNG|PRKCA|RB1|TGFB1|TNF	-7.98102	0	29	0	0	-11.9759	113.034
1	-9.86206	GO:1903706	M1	1	0	GO Biological Processes	19	regulation of hemopoiesis	19_GO:0002376 immune system process	-9.86206	12.8569	11.5482	30293	422	67	12	17.9104	4.68446	841|1021|2353|3091|3458|3558|3565|4792|5578|5925|7040|7124	CASP8|CDK6|FOS|HIF1A|IFNG|IL2|IL4|NFKBIA|PRKCA|RB1|TGFB1|TNF	-7.80516	0	29	0	0	-11.9759	113.034
1	-9.45183	GO:1902107	M1	1	0	GO Biological Processes	19	positive regulation of leukocyte differentiation	19_GO:0002376 immune system process	-9.45183	21.6447	13.3684	30293	188	67	9	13.4328	4.16604	841|2353|3458|3558|3565|5578|5925|7040|7124	CASP8|FOS|IFNG|IL2|IL4|PRKCA|RB1|TGFB1|TNF	-7.44167	0	29	0	0	-11.9759	113.034
1	-9.45183	GO:1903708	M1	1	0	GO Biological Processes	19	positive regulation of hemopoiesis	19_GO:0002376 immune system process	-9.45183	21.6447	13.3684	30293	188	67	9	13.4328	4.16604	841|2353|3458|3558|3565|5578|5925|7040|7124	CASP8|FOS|IFNG|IL2|IL4|PRKCA|RB1|TGFB1|TNF	-7.44167	0	29	0	0	-11.9759	113.034
1	-8.58231	GO:1902105	M1	1	0	GO Biological Processes	19	regulation of leukocyte differentiation	19_GO:0002376 immune system process	-8.58231	13.8692	10.9989	30293	326	67	10	14.9254	4.35337	841|1021|2353|3458|3558|3565|5578|5925|7040|7124	CASP8|CDK6|FOS|IFNG|IL2|IL4|PRKCA|RB1|TGFB1|TNF	-6.71232	0	29	0	0	-11.9759	113.034
1	-8.50998	GO:0050731	M1	1	0	GO Biological Processes	19	positive regulation of peptidyl-tyrosine phosphorylation	19_GO:0048518 positive regulation of biological process	-8.50998	22.0553	12.7292	30293	164	67	8	11.9403	3.96149	3356|3458|3558|3565|7040|7124|7157|7422	HTR2A|IFNG|IL2|IL4|TGFB1|TNF|TP53|VEGFA	-6.64637	0	29	0	0	-11.9759	113.034
1	-8.16742	GO:0045596	M1	1	0	GO Biological Processes	19	negative regulation of cell differentiation	19_GO:0032502 developmental process	-8.16742	8.00783	9.04894	30293	734	67	13	19.403	4.83121	1021|3458|3558|3565|4133|4318|4792|5925|6532|7040|7124|7157|7422	CDK6|IFNG|IL2|IL4|MAP2|MMP9|NFKBIA|RB1|SLC6A4|TGFB1|TNF|TP53|VEGFA	-6.34755	0	29	0	0	-11.9759	113.034
1	-7.4366	GO:0050730	M1	1	0	GO Biological Processes	19	regulation of peptidyl-tyrosine phosphorylation	19_GO:0008152 metabolic process	-7.4366	16.0759	10.6864	30293	225	67	8	11.9403	3.96149	3356|3458|3558|3565|7040|7124|7157|7422	HTR2A|IFNG|IL2|IL4|TGFB1|TNF|TP53|VEGFA	-5.71091	0	29	0	0	-11.9759	113.034
1	-7.40918	GO:0045651	M1	1	0	GO Biological Processes	19	positive regulation of macrophage differentiation	19_GO:0002376 immune system process	-7.40918	113.034	21.1039	30293	16	67	4	5.97015	2.8946	841|5578|5925|7040	CASP8|PRKCA|RB1|TGFB1	-5.68654	0	29	0	0	-11.9759	113.034
1	-6.61436	GO:0010721	M1	1	0	GO Biological Processes	19	negative regulation of cell development	19_GO:0032502 developmental process	-6.61436	12.5593	9.27986	30293	288	67	8	11.9403	3.96149	1021|3558|3565|4133|5925|7124|7157|7422	CDK6|IL2|IL4|MAP2|RB1|TNF|TP53|VEGFA	-4.96964	0	29	0	0	-11.9759	113.034
1	-6.5436	GO:0031334	M1	1	0	GO Biological Processes	19	positive regulation of protein-containing complex assembly	19_GO:0048518 positive regulation of biological process	-6.5436	15.9845	9.95956	30293	198	67	7	10.4478	3.73691	581|3458|4312|7040|7124|7157|7422	BAX|IFNG|MMP1|TGFB1|TNF|TP53|VEGFA	-4.90645	0	29	0	0	-11.9759	113.034
1	-6.50183	GO:0045649	M1	1	0	GO Biological Processes	19	regulation of macrophage differentiation	19_GO:0002376 immune system process	-6.50183	69.5591	16.4656	30293	26	67	4	5.97015	2.8946	841|5578|5925|7040	CASP8|PRKCA|RB1|TGFB1	-4.8709	0	29	0	0	-11.9759	113.034
1	-6.4635	GO:0043254	M1	1	0	GO Biological Processes	19	regulation of protein-containing complex assembly	19_GO:0050789 regulation of biological process	-6.4635	9.75829	8.47886	30293	417	67	9	13.4328	4.16604	581|3458|4133|4312|5925|7040|7124|7157|7422	BAX|IFNG|MAP2|MMP1|RB1|TGFB1|TNF|TP53|VEGFA	-4.83747	0	29	0	0	-11.9759	113.034
1	-5.75367	GO:0044089	M1	1	0	GO Biological Processes	19	positive regulation of cellular component biogenesis	19_GO:0048518 positive regulation of biological process	-5.75367	8.01025	7.50201	30293	508	67	9	13.4328	4.16604	324|581|3458|4312|5578|7040|7124|7157|7422	APC|BAX|IFNG|MMP1|PRKCA|TGFB1|TNF|TP53|VEGFA	-4.21767	0	29	0	0	-11.9759	113.034
1	-11.3534	GO:0001819	M1	1	0	GO Biological Processes	19	positive regulation of cytokine production	19_GO:0048518 positive regulation of biological process	-11.3534	12.5843	12.3347	30293	503	67	14	20.8955	4.96695	841|959|3091|3162|3458|3558|3565|3630|5054|5294|5743|5970|7040|7124	CASP8|CD40LG|HIF1A|HMOX1|IFNG|IL2|IL4|INS|SERPINE1|PIK3CG|PTGS2|RELA|TGFB1|TNF	-9.11394	0	30	1	1	-11.3534	23.641
1	-11.0613	GO:0050727	M1	1	0	GO Biological Processes	19	regulation of inflammatory response	19_GO:0050896 response to stimulus	-11.0613	13.83	12.5409	30293	425	67	13	19.403	4.83121	3458|3558|3565|3630|4318|4792|5054|5294|5743|5925|5970|7040|7124	IFNG|IL2|IL4|INS|MMP9|NFKBIA|SERPINE1|PIK3CG|PTGS2|RB1|RELA|TGFB1|TNF	-8.87507	0	30	0	0	-11.3534	23.641
1	-9.61105	GO:0032103	M1	1	0	GO Biological Processes	19	positive regulation of response to external stimulus	19_GO:0048518 positive regulation of biological process	-9.61105	10.5525	10.7131	30293	557	67	13	19.403	4.83121	3458|3480|3558|4792|5054|5294|5328|5578|5743|5970|7040|7124|7422	IFNG|IGF1R|IL2|NFKBIA|SERPINE1|PIK3CG|PLAU|PRKCA|PTGS2|RELA|TGFB1|TNF|VEGFA	-7.5797	0	30	0	0	-11.3534	23.641
1	-9.56368	GO:0006954	M1	1	0	GO Biological Processes	19	inflammatory response	19_GO:0050896 response to stimulus	-9.56368	10.4586	10.6562	30293	562	67	13	19.403	4.83121	207|959|2353|3091|3162|3458|3565|3630|5294|5970|7040|7124|8517	AKT1|CD40LG|FOS|HIF1A|HMOX1|IFNG|IL4|INS|PIK3CG|RELA|TGFB1|TNF|IKBKG	-7.54154	0	30	0	0	-11.3534	23.641
1	-8.74841	GO:0050729	M1	1	0	GO Biological Processes	19	positive regulation of inflammatory response	19_GO:0048518 positive regulation of biological process	-8.74841	23.641	13.2185	30293	153	67	8	11.9403	3.96149	3458|3558|4792|5054|5294|5743|7040|7124	IFNG|IL2|NFKBIA|SERPINE1|PIK3CG|PTGS2|TGFB1|TNF	-6.84969	0	30	0	0	-11.3534	23.641
1	-6.4548	GO:0031349	M1	1	0	GO Biological Processes	19	positive regulation of defense response	19_GO:0048518 positive regulation of biological process	-6.4548	9.73495	8.46653	30293	418	67	9	13.4328	4.16604	3458|3558|4792|5054|5294|5743|5970|7040|7124	IFNG|IL2|NFKBIA|SERPINE1|PIK3CG|PTGS2|RELA|TGFB1|TNF	-4.82999	0	30	0	0	-11.3534	23.641
1	-11.2513	GO:0050890	M1	1	0	GO Biological Processes	19	cognition	19_GO:0032501 multicellular organismal process	-11.2513	16.955	13.5089	30293	320	67	12	17.9104	4.68446	836|1128|1139|1812|2353|3091|3356|3630|3643|5743|6532|7124	CASP3|CHRM1|CHRNA7|DRD1|FOS|HIF1A|HTR2A|INS|INSR|PTGS2|SLC6A4|TNF	-9.03757	0	31	1	1	-11.2513	44.1107
1	-9.07971	GO:0007610	M1	1	0	GO Biological Processes	19	behavior	19_GO:0032501 multicellular organismal process	-9.07971	9.5418	10.0842	30293	616	67	13	19.403	4.83121	207|596|836|1139|1812|2353|3091|3356|3643|4988|5743|6532|7157	AKT1|BCL2|CASP3|CHRNA7|DRD1|FOS|HIF1A|HTR2A|INSR|OPRM1|PTGS2|SLC6A4|TP53	-7.14264	0	31	0	0	-11.2513	44.1107
1	-7.97638	GO:0007611	M1	1	0	GO Biological Processes	19	learning or memory	19_GO:0032501 multicellular organismal process	-7.97638	14.6903	10.7767	30293	277	67	9	13.4328	4.16604	836|1139|1812|2353|3091|3356|3643|5743|6532	CASP3|CHRNA7|DRD1|FOS|HIF1A|HTR2A|INSR|PTGS2|SLC6A4	-6.17911	0	31	0	0	-11.2513	44.1107
1	-6.47003	GO:0007613	M1	1	0	GO Biological Processes	19	memory	19_GO:0032501 multicellular organismal process	-6.47003	21.8775	10.9678	30293	124	67	6	8.95522	3.48842	1139|1812|3356|3643|5743|6532	CHRNA7|DRD1|HTR2A|INSR|PTGS2|SLC6A4	-4.84275	0	31	0	0	-11.2513	44.1107
1	-5.68183	GO:0050805	M1	1	0	GO Biological Processes	19	negative regulation of synaptic transmission	19_GO:0048519 negative regulation of biological process	-5.68183	44.1107	13.005	30293	41	67	4	5.97015	2.8946	1812|3356|5743|6532	DRD1|HTR2A|PTGS2|SLC6A4	-4.16045	0	31	0	0	-11.2513	44.1107
1	-4.9842	GO:0071868	M1	1	0	GO Biological Processes	19	cellular response to monoamine stimulus	19_GO:0050896 response to stimulus	-4.9842	29.6482	10.5448	30293	61	67	4	5.97015	2.8946	1812|3356|3359|5566	DRD1|HTR2A|HTR3A|PRKACA	-3.55491	0	31	0	0	-11.2513	44.1107
1	-4.9842	GO:0071870	M1	1	0	GO Biological Processes	19	cellular response to catecholamine stimulus	19_GO:0050896 response to stimulus	-4.9842	29.6482	10.5448	30293	61	67	4	5.97015	2.8946	1812|3356|3359|5566	DRD1|HTR2A|HTR3A|PRKACA	-3.55491	0	31	0	0	-11.2513	44.1107
1	-4.90088	GO:0071867	M1	1	0	GO Biological Processes	19	response to monoamine	19_GO:0050896 response to stimulus	-4.90088	28.2584	10.2775	30293	64	67	4	5.97015	2.8946	1812|3356|3359|5566	DRD1|HTR2A|HTR3A|PRKACA	-3.48982	0	31	0	0	-11.2513	44.1107
1	-4.90088	GO:0071869	M1	1	0	GO Biological Processes	19	response to catecholamine	19_GO:0050896 response to stimulus	-4.90088	28.2584	10.2775	30293	64	67	4	5.97015	2.8946	1812|3356|3359|5566	DRD1|HTR2A|HTR3A|PRKACA	-3.48982	0	31	0	0	-11.2513	44.1107
1	-4.51636	GO:0051966	M1	1	0	GO Biological Processes	19	regulation of synaptic transmission, glutamatergic	19_GO:0050789 regulation of biological process	-4.51636	22.6067	9.11062	30293	80	67	4	5.97015	2.8946	1812|3356|5743|7124	DRD1|HTR2A|PTGS2|TNF	-3.15842	0	31	0	0	-11.2513	44.1107
1	-4.19156	GO:0099171	M1	1	0	GO Biological Processes	19	presynaptic modulation of chemical synaptic transmission	19_GO:0050789 regulation of biological process	-4.19156	38.7544	10.5219	30293	35	67	3	4.47761	2.52661	1129|1812|3356	CHRM2|DRD1|HTR2A	-2.87321	0	31	0	0	-11.2513	44.1107
1	-3.80579	GO:1903351	M1	1	0	GO Biological Processes	19	cellular response to dopamine	19_GO:0050896 response to stimulus	-3.80579	28.8596	8.99915	30293	47	67	3	4.47761	2.52661	1812|3356|3359	DRD1|HTR2A|HTR3A	-2.53194	0	31	0	0	-11.2513	44.1107
1	-3.77845	GO:1903350	M1	1	0	GO Biological Processes	19	response to dopamine	19_GO:0050896 response to stimulus	-3.77845	28.2584	8.89826	30293	48	67	3	4.47761	2.52661	1812|3356|3359	DRD1|HTR2A|HTR3A	-2.50838	0	31	0	0	-11.2513	44.1107
1	-3.69987	GO:0042220	M1	1	0	GO Biological Processes	19	response to cocaine	19_GO:0050896 response to stimulus	-3.69987	26.5961	8.61322	30293	51	67	3	4.47761	2.52661	1812|3356|4193	DRD1|HTR2A|MDM2	-2.43831	0	31	0	0	-11.2513	44.1107
1	-2.8943	GO:0051952	M1	1	0	GO Biological Processes	19	regulation of amine transport	19_GO:0051179 localization	-2.8943	14.1292	6.06601	30293	96	67	3	4.47761	2.52661	1812|3356|7124	DRD1|HTR2A|TNF	-1.71289	0	31	0	0	-11.2513	44.1107
1	-2.39418	GO:0030534	M1	1	0	GO Biological Processes	19	adult behavior	19_GO:0032501 multicellular organismal process	-2.39418	9.41947	4.76804	30293	144	67	3	4.47761	2.52661	1812|3356|4988	DRD1|HTR2A|OPRM1	-1.24364	0	31	0	0	-11.2513	44.1107
1	-11.1378	GO:0051098	M1	1	0	GO Biological Processes	19	regulation of binding	19_GO:0065007 biological regulation	-11.1378	20.1355	14.217	30293	247	67	11	16.4179	4.52562	154|207|581|1026|3458|3725|4133|4318|5444|5566|5925	ADRB2|AKT1|BAX|CDKN1A|IFNG|JUN|MAP2|MMP9|PON1|PRKACA|RB1	-8.93341	0	32	1	1	-11.1378	30.1423
1	-7.66034	GO:0043393	M1	1	0	GO Biological Processes	19	regulation of protein binding	19_GO:0065007 biological regulation	-7.66034	23.2716	12.2557	30293	136	67	7	10.4478	3.73691	154|207|581|1026|4133|4318|5566	ADRB2|AKT1|BAX|CDKN1A|MAP2|MMP9|PRKACA	-5.90116	0	32	0	0	-11.1378	30.1423
1	-7.32268	GO:0048638	M1	1	0	GO Biological Processes	19	regulation of developmental growth	19_GO:0040007 growth	-7.32268	12.3309	9.74409	30293	330	67	9	13.4328	4.16604	154|207|367|596|1026|3643|4133|6532|7422	ADRB2|AKT1|AR|BCL2|CDKN1A|INSR|MAP2|SLC6A4|VEGFA	-5.61502	0	32	0	0	-11.1378	30.1423
1	-6.66387	GO:0051100	M1	1	0	GO Biological Processes	19	negative regulation of binding	19_GO:0065007 biological regulation	-6.66387	23.5896	11.4268	30293	115	67	6	8.95522	3.48842	154|207|581|1026|3725|4133	ADRB2|AKT1|BAX|CDKN1A|JUN|MAP2	-5.01402	0	32	0	0	-11.1378	30.1423
1	-6.15736	GO:0032091	M1	1	0	GO Biological Processes	19	negative regulation of protein binding	19_GO:0065007 biological regulation	-6.15736	30.1423	11.8969	30293	75	67	5	7.46269	3.21047	154|207|581|1026|4133	ADRB2|AKT1|BAX|CDKN1A|MAP2	-4.57757	0	32	0	0	-11.1378	30.1423
1	-3.91563	GO:0048640	M1	1	0	GO Biological Processes	19	negative regulation of developmental growth	19_GO:0040007 growth	-3.91563	15.8644	7.48613	30293	114	67	4	5.97015	2.8946	154|1026|4133|6532	ADRB2|CDKN1A|MAP2|SLC6A4	-2.63191	0	32	0	0	-11.1378	30.1423
1	-3.06204	GO:0002028	M1	1	0	GO Biological Processes	19	regulation of sodium ion transport	19_GO:0051179 localization	-3.06204	16.1477	6.54527	30293	84	67	3	4.47761	2.52661	154|207|6331	ADRB2|AKT1|SCN5A	-1.86366	0	32	0	0	-11.1378	30.1423
1	-10.642	GO:0007507	M1	1	0	GO Biological Processes	19	heart development	19_GO:0032502 developmental process	-10.642	11.1246	11.4786	30293	569	67	14	20.8955	4.96695	148|324|836|841|1026|3091|3480|3643|4193|5925|6331|7040|7157|7422	ADRA1A|APC|CASP3|CASP8|CDKN1A|HIF1A|IGF1R|INSR|MDM2|RB1|SCN5A|TGFB1|TP53|VEGFA	-8.48569	0	33	1	1	-10.642	48.443
1	-5.71794	GO:0003007	M1	1	0	GO Biological Processes	19	heart morphogenesis	19_GO:0032502 developmental process	-5.71794	12.034	8.46143	30293	263	67	7	10.4478	3.73691	324|3091|3643|4193|7040|7157|7422	APC|HIF1A|INSR|MDM2|TGFB1|TP53|VEGFA	-4.1849	0	33	0	0	-10.642	48.443
1	-5.69756	GO:0003205	M1	1	0	GO Biological Processes	19	cardiac chamber development	19_GO:0032502 developmental process	-5.69756	16.1477	9.26931	30293	168	67	6	8.95522	3.48842	3091|3480|4193|6331|7040|7157	HIF1A|IGF1R|MDM2|SCN5A|TGFB1|TP53	-4.16747	0	33	0	0	-10.642	48.443
1	-5.3915	GO:0048771	M1	1	0	GO Biological Processes	19	tissue remodeling	19_GO:0032501 multicellular organismal process	-5.3915	21.1278	9.81965	30293	107	67	5	7.46269	3.21047	154|581|3091|4193|7040	ADRB2|BAX|HIF1A|MDM2|TGFB1	-3.91385	0	33	0	0	-10.642	48.443
1	-4.6736	GO:0003170	M1	1	0	GO Biological Processes	19	heart valve development	19_GO:0032502 developmental process	-4.6736	24.7745	9.57495	30293	73	67	4	5.97015	2.8946	324|4193|5925|7040	APC|MDM2|RB1|TGFB1	-3.29477	0	33	0	0	-10.642	48.443
1	-4.48731	GO:0010039	M1	1	0	GO Biological Processes	19	response to iron ion	19_GO:0050896 response to stimulus	-4.48731	48.443	11.8247	30293	28	67	3	4.47761	2.52661	596|3091|4193	BCL2|HIF1A|MDM2	-3.13331	0	33	0	0	-10.642	48.443
1	-3.735	GO:0003206	M1	1	0	GO Biological Processes	19	cardiac chamber morphogenesis	19_GO:0032502 developmental process	-3.735	14.2405	7.03974	30293	127	67	4	5.97015	2.8946	3091|4193|7040|7157	HIF1A|MDM2|TGFB1|TP53	-2.46868	0	33	0	0	-10.642	48.443
1	-3.735	GO:0003231	M1	1	0	GO Biological Processes	19	cardiac ventricle development	19_GO:0032502 developmental process	-3.735	14.2405	7.03974	30293	127	67	4	5.97015	2.8946	3091|4193|6331|7040	HIF1A|MDM2|SCN5A|TGFB1	-2.46868	0	33	0	0	-10.642	48.443
1	-3.65485	GO:0060485	M1	1	0	GO Biological Processes	19	mesenchyme development	19_GO:0032502 developmental process	-3.65485	9.15252	6.057	30293	247	67	5	7.46269	3.21047	324|596|3091|4193|7040	APC|BCL2|HIF1A|MDM2|TGFB1	-2.39645	0	33	0	0	-10.642	48.443
1	-3.46913	GO:0003179	M1	1	0	GO Biological Processes	19	heart valve morphogenesis	19_GO:0032502 developmental process	-3.46913	22.2361	7.81659	30293	61	67	3	4.47761	2.52661	4193|5925|7040	MDM2|RB1|TGFB1	-2.22866	0	33	0	0	-10.642	48.443
1	-3.06204	GO:0002062	M1	1	0	GO Biological Processes	19	chondrocyte differentiation	19_GO:0032502 developmental process	-3.06204	16.1477	6.54527	30293	84	67	3	4.47761	2.52661	3091|5925|7040	HIF1A|RB1|TGFB1	-1.86366	0	33	0	0	-10.642	48.443
1	-3.04712	GO:0051149	M1	1	0	GO Biological Processes	19	positive regulation of muscle cell differentiation	19_GO:0032502 developmental process	-3.04712	15.9577	6.50165	30293	85	67	3	4.47761	2.52661	596|4193|7040	BCL2|MDM2|TGFB1	-1.85101	0	33	0	0	-10.642	48.443
1	-2.30037	GO:0001501	M1	1	0	GO Biological Processes	19	skeletal system development	19_GO:0032502 developmental process	-2.30037	4.52134	3.73807	30293	500	67	5	7.46269	3.21047	3091|4318|5925|7040|7157	HIF1A|MMP9|RB1|TGFB1|TP53	-1.15511	0	33	0	0	-10.642	48.443
1	-2.22993	GO:0051147	M1	1	0	GO Biological Processes	19	regulation of muscle cell differentiation	19_GO:0032502 developmental process	-2.22993	8.22062	4.37867	30293	165	67	3	4.47761	2.52661	596|4193|7040	BCL2|MDM2|TGFB1	-1.08868	0	33	0	0	-10.642	48.443
1	-2.17331	GO:0051216	M1	1	0	GO Biological Processes	19	cartilage development	19_GO:0032502 developmental process	-2.17331	7.84048	4.24808	30293	173	67	3	4.47761	2.52661	3091|5925|7040	HIF1A|RB1|TGFB1	-1.03604	0	33	0	0	-10.642	48.443
1	-2.16643	GO:0048762	M1	1	0	GO Biological Processes	19	mesenchymal cell differentiation	19_GO:0032502 developmental process	-2.16643	7.79542	4.23235	30293	174	67	3	4.47761	2.52661	596|3091|7040	BCL2|HIF1A|TGFB1	-1.02995	0	33	0	0	-10.642	48.443
1	-10.3286	GO:0048871	M1	1	0	GO Biological Processes	19	multicellular organismal-level homeostasis	19_GO:0042592 homeostatic process	-10.3286	10.5322	11.1128	30293	601	67	14	20.8955	4.96695	31|154|207|581|596|836|1812|3091|3162|3356|5566|5743|5925|7422	ACACA|ADRB2|AKT1|BAX|BCL2|CASP3|DRD1|HIF1A|HMOX1|HTR2A|PRKACA|PTGS2|RB1|VEGFA	-8.21928	0	34	1	1	-10.3286	16.5921
1	-6.24846	GO:0001894	M1	1	0	GO Biological Processes	19	tissue homeostasis	19_GO:0042592 homeostatic process	-6.24846	14.4518	9.40627	30293	219	67	7	10.4478	3.73691	31|154|581|596|5743|5925|7422	ACACA|ADRB2|BAX|BCL2|PTGS2|RB1|VEGFA	-4.65077	0	34	0	0	-10.3286	16.5921
1	-6.24846	GO:0060249	M1	1	0	GO Biological Processes	19	anatomical structure homeostasis	19_GO:0042592 homeostatic process	-6.24846	14.4518	9.40627	30293	219	67	7	10.4478	3.73691	31|154|581|596|5743|5925|7422	ACACA|ADRB2|BAX|BCL2|PTGS2|RB1|VEGFA	-4.65077	0	34	0	0	-10.3286	16.5921
1	-4.96901	GO:0051146	M1	1	0	GO Biological Processes	19	striated muscle cell differentiation	19_GO:0032502 developmental process	-4.96901	12.0569	7.83762	30293	225	67	6	8.95522	3.48842	148|207|596|836|5925|7422	ADRA1A|AKT1|BCL2|CASP3|RB1|VEGFA	-3.54204	0	34	0	0	-10.3286	16.5921
1	-4.86788	GO:0002262	M1	1	0	GO Biological Processes	19	myeloid cell homeostasis	19_GO:0042592 homeostatic process	-4.86788	16.5013	8.56153	30293	137	67	5	7.46269	3.21047	581|836|3162|5925|7422	BAX|CASP3|HMOX1|RB1|VEGFA	-3.45978	0	34	0	0	-10.3286	16.5921
1	-4.72942	GO:0061061	M1	1	0	GO Biological Processes	19	muscle structure development	19_GO:0032502 developmental process	-4.72942	6.98277	6.46625	30293	518	67	8	11.9403	3.96149	148|207|596|836|2353|5925|7040|7422	ADRA1A|AKT1|BCL2|CASP3|FOS|RB1|TGFB1|VEGFA	-3.34081	0	34	0	0	-10.3286	16.5921
1	-4.37488	GO:0042692	M1	1	0	GO Biological Processes	19	muscle cell differentiation	19_GO:0032502 developmental process	-4.37488	9.45229	6.77364	30293	287	67	6	8.95522	3.48842	148|207|596|836|5925|7422	ADRA1A|AKT1|BCL2|CASP3|RB1|VEGFA	-3.03688	0	34	0	0	-10.3286	16.5921
1	-3.99101	GO:0034101	M1	1	0	GO Biological Processes	19	erythrocyte homeostasis	19_GO:0042592 homeostatic process	-3.99101	16.5921	7.67786	30293	109	67	4	5.97015	2.8946	836|3162|5925|7422	CASP3|HMOX1|RB1|VEGFA	-2.69492	0	34	0	0	-10.3286	16.5921
1	-2.84329	GO:0030218	M1	1	0	GO Biological Processes	19	erythrocyte differentiation	19_GO:0042592 homeostatic process	-2.84329	13.564	5.92498	30293	100	67	3	4.47761	2.52661	836|5925|7422	CASP3|RB1|VEGFA	-1.66538	0	34	0	0	-10.3286	16.5921
1	-9.96633	GO:0007346	M1	1	0	GO Biological Processes	19	regulation of mitotic cell cycle	19_GO:0050789 regulation of biological process	-9.96633	11.2817	11.1452	30293	521	67	13	19.403	4.83121	207|324|596|1019|1021|1026|3630|3643|4193|5578|5925|7124|7157	AKT1|APC|BCL2|CDK4|CDK6|CDKN1A|INS|INSR|MDM2|PRKCA|RB1|TNF|TP53	-7.89944	0	35	1	1	-9.96633	90.4269
1	-9.09857	GO:0010564	M1	1	0	GO Biological Processes	19	regulation of cell cycle process	19_GO:0050789 regulation of biological process	-9.09857	8.47374	9.73777	30293	747	67	14	20.8955	4.96695	207|324|596|598|1019|1021|1026|3480|3630|3643|4193|5925|7124|7157	AKT1|APC|BCL2|BCL2L1|CDK4|CDK6|CDKN1A|IGF1R|INS|INSR|MDM2|RB1|TNF|TP53	-7.14898	0	35	0	0	-9.96633	90.4269
1	-8.95087	GO:0046889	M1	1	0	GO Biological Processes	19	positive regulation of lipid biosynthetic process	19_GO:0048518 positive regulation of biological process	-8.95087	35.5611	15.3731	30293	89	67	7	10.4478	3.73691	207|3356|3458|3480|3630|5743|7124	AKT1|HTR2A|IFNG|IGF1R|INS|PTGS2|TNF	-7.02382	0	35	0	0	-9.96633	90.4269
1	-8.46912	GO:0045787	M1	1	0	GO Biological Processes	19	positive regulation of cell cycle	19_GO:0048518 positive regulation of biological process	-8.46912	13.4965	10.8285	30293	335	67	10	14.9254	4.35337	207|1019|3480|3630|3643|4193|5578|5925|6532|7124	AKT1|CDK4|IGF1R|INS|INSR|MDM2|PRKCA|RB1|SLC6A4|TNF	-6.61386	0	35	0	0	-9.96633	90.4269
1	-8.3671	GO:0032770	M1	1	0	GO Biological Processes	19	positive regulation of monooxygenase activity	19_GO:0065007 biological regulation	-8.3671	80.7383	19.8741	30293	28	67	5	7.46269	3.21047	207|3091|3458|3630|7124	AKT1|HIF1A|IFNG|INS|TNF	-6.52608	0	35	0	0	-9.96633	90.4269
1	-8.35809	GO:1903076	M1	1	0	GO Biological Processes	19	regulation of protein localization to plasma membrane	19_GO:0051179 localization	-8.35809	29.305	13.8736	30293	108	67	7	10.4478	3.73691	207|367|598|3458|3630|7040|7124	AKT1|AR|BCL2L1|IFNG|INS|TGFB1|TNF	-6.51906	0	35	0	0	-9.96633	90.4269
1	-7.98801	GO:0045834	M1	1	0	GO Biological Processes	19	positive regulation of lipid metabolic process	19_GO:0048518 positive regulation of biological process	-7.98801	25.9421	12.9966	30293	122	67	7	10.4478	3.73691	207|3356|3458|3480|3630|5743|7124	AKT1|HTR2A|IFNG|IGF1R|INS|PTGS2|TNF	-6.18883	0	35	0	0	-9.96633	90.4269
1	-7.63832	GO:1904375	M1	1	0	GO Biological Processes	19	regulation of protein localization to cell periphery	19_GO:0051179 localization	-7.63832	23.1018	12.2071	30293	137	67	7	10.4478	3.73691	207|367|598|3458|3630|7040|7124	AKT1|AR|BCL2L1|IFNG|INS|TGFB1|TNF	-5.88244	0	35	0	0	-9.96633	90.4269
1	-7.38724	GO:0032768	M1	1	0	GO Biological Processes	19	regulation of monooxygenase activity	19_GO:0065007 biological regulation	-7.38724	52.5738	15.9335	30293	43	67	5	7.46269	3.21047	207|3091|3458|3630|7124	AKT1|HIF1A|IFNG|INS|TNF	-5.66999	0	35	0	0	-9.96633	90.4269
1	-7.38724	GO:0051353	M1	1	0	GO Biological Processes	19	positive regulation of oxidoreductase activity	19_GO:0065007 biological regulation	-7.38724	52.5738	15.9335	30293	43	67	5	7.46269	3.21047	207|3091|3458|3630|7124	AKT1|HIF1A|IFNG|INS|TNF	-5.66999	0	35	0	0	-9.96633	90.4269
1	-6.87741	GO:0090068	M1	1	0	GO Biological Processes	19	positive regulation of cell cycle process	19_GO:0048518 positive regulation of biological process	-6.87741	13.598	9.71624	30293	266	67	8	11.9403	3.96149	207|1019|3480|3630|3643|4193|5925|7124	AKT1|CDK4|IGF1R|INS|INSR|MDM2|RB1|TNF	-5.20644	0	35	0	0	-9.96633	90.4269
1	-6.8245	GO:1905475	M1	1	0	GO Biological Processes	19	regulation of protein localization to membrane	19_GO:0051179 localization	-6.8245	17.583	10.5059	30293	180	67	7	10.4478	3.73691	207|367|598|3458|3630|7040|7124	AKT1|AR|BCL2L1|IFNG|INS|TGFB1|TNF	-5.15757	0	35	0	0	-9.96633	90.4269
1	-6.71185	GO:0046890	M1	1	0	GO Biological Processes	19	regulation of lipid biosynthetic process	19_GO:0008152 metabolic process	-6.71185	16.9248	10.2844	30293	187	67	7	10.4478	3.73691	207|3356|3458|3480|3630|5743|7124	AKT1|HTR2A|IFNG|IGF1R|INS|PTGS2|TNF	-5.0542	0	35	0	0	-9.96633	90.4269
1	-6.43292	GO:0050995	M1	1	0	GO Biological Processes	19	negative regulation of lipid catabolic process	19_GO:0048519 negative regulation of biological process	-6.43292	66.9829	16.149	30293	27	67	4	5.97015	2.8946	207|3630|5294|7124	AKT1|INS|PIK3CG|TNF	-4.81295	0	35	0	0	-9.96633	90.4269
1	-6.40359	GO:0008286	M1	1	0	GO Biological Processes	19	insulin receptor signaling pathway	19_GO:0050896 response to stimulus	-6.40359	33.7414	12.6315	30293	67	67	5	7.46269	3.21047	207|324|3480|3630|3643	AKT1|APC|IGF1R|INS|INSR	-4.78721	0	35	0	0	-9.96633	90.4269
1	-6.27839	GO:0019216	M1	1	0	GO Biological Processes	19	regulation of lipid metabolic process	19_GO:0008152 metabolic process	-6.27839	11.3388	8.73985	30293	319	67	8	11.9403	3.96149	207|3356|3458|3480|3630|5294|5743|7124	AKT1|HTR2A|IFNG|IGF1R|INS|PIK3CG|PTGS2|TNF	-4.67725	0	35	0	0	-9.96633	90.4269
1	-6.18658	GO:0051341	M1	1	0	GO Biological Processes	19	regulation of oxidoreductase activity	19_GO:0065007 biological regulation	-6.18658	30.5496	11.9823	30293	74	67	5	7.46269	3.21047	207|3091|3458|3630|7124	AKT1|HIF1A|IFNG|INS|TNF	-4.59807	0	35	0	0	-9.96633	90.4269
1	-6.12854	GO:0043491	M1	1	0	GO Biological Processes	19	phosphatidylinositol 3-kinase/protein kinase B signal transduction	19_GO:0050896 response to stimulus	-6.12854	29.7457	11.8131	30293	76	67	5	7.46269	3.21047	207|3356|3480|5294|7124	AKT1|HTR2A|IGF1R|PIK3CG|TNF	-4.55312	0	35	0	0	-9.96633	90.4269
1	-6.0528	GO:0045598	M1	1	0	GO Biological Processes	19	regulation of fat cell differentiation	19_GO:0032502 developmental process	-6.0528	18.5809	10.0255	30293	146	67	6	8.95522	3.48842	207|3356|3630|5743|7040|7124	AKT1|HTR2A|INS|PTGS2|TGFB1|TNF	-4.4881	0	35	0	0	-9.96633	90.4269
1	-6.00112	GO:0032869	M1	1	0	GO Biological Processes	19	cellular response to insulin stimulus	19_GO:0050896 response to stimulus	-6.00112	18.2068	9.91294	30293	149	67	6	8.95522	3.48842	207|324|3480|3630|3643|5925	AKT1|APC|IGF1R|INS|INSR|RB1	-4.43959	0	35	0	0	-9.96633	90.4269
1	-5.817	GO:0032885	M1	1	0	GO Biological Processes	19	regulation of polysaccharide biosynthetic process	19_GO:0008152 metabolic process	-5.817	47.5931	13.5309	30293	38	67	4	5.97015	2.8946	207|3630|3643|7040	AKT1|INS|INSR|TGFB1	-4.27299	0	35	0	0	-9.96633	90.4269
1	-5.79597	GO:0010638	M1	1	0	GO Biological Processes	19	positive regulation of organelle organization	19_GO:0048518 positive regulation of biological process	-5.79597	8.10599	7.55867	30293	502	67	9	13.4328	4.16604	154|581|3091|3630|3643|4318|5925|7124|7157	ADRB2|BAX|HIF1A|INS|INSR|MMP9|RB1|TNF|TP53	-4.25497	0	35	0	0	-9.96633	90.4269
1	-5.63832	GO:0051897	M1	1	0	GO Biological Processes	19	positive regulation of phosphatidylinositol 3-kinase/protein kinase B signal transduction	19_GO:0048518 positive regulation of biological process	-5.63832	15.7721	9.1471	30293	172	67	6	8.95522	3.48842	3480|3630|3643|5294|7040|7124	IGF1R|INS|INSR|PIK3CG|TGFB1|TNF	-4.12643	0	35	0	0	-9.96633	90.4269
1	-5.55673	GO:0010907	M1	1	0	GO Biological Processes	19	positive regulation of glucose metabolic process	19_GO:0048518 positive regulation of biological process	-5.55673	41.1031	12.5331	30293	44	67	4	5.97015	2.8946	207|3630|3643|5566	AKT1|INS|INSR|PRKACA	-4.05595	0	35	0	0	-9.96633	90.4269
1	-5.55673	GO:0045840	M1	1	0	GO Biological Processes	19	positive regulation of mitotic nuclear division	19_GO:0048518 positive regulation of biological process	-5.55673	41.1031	12.5331	30293	44	67	4	5.97015	2.8946	3630|3643|5925|7124	INS|INSR|RB1|TNF	-4.05595	0	35	0	0	-9.96633	90.4269
1	-5.51703	GO:0032881	M1	1	0	GO Biological Processes	19	regulation of polysaccharide metabolic process	19_GO:0008152 metabolic process	-5.51703	40.1897	12.3863	30293	45	67	4	5.97015	2.8946	207|3630|3643|7040	AKT1|INS|INSR|TGFB1	-4.02132	0	35	0	0	-9.96633	90.4269
1	-5.51485	GO:0010906	M1	1	0	GO Biological Processes	19	regulation of glucose metabolic process	19_GO:0008152 metabolic process	-5.51485	22.3829	10.1343	30293	101	67	5	7.46269	3.21047	207|3630|3643|5566|7157	AKT1|INS|INSR|PRKACA|TP53	-4.02132	0	35	0	0	-9.96633	90.4269
1	-5.51485	GO:0043255	M1	1	0	GO Biological Processes	19	regulation of carbohydrate biosynthetic process	19_GO:0008152 metabolic process	-5.51485	22.3829	10.1343	30293	101	67	5	7.46269	3.21047	207|3630|3643|5566|7040	AKT1|INS|INSR|PRKACA|TGFB1	-4.02132	0	35	0	0	-9.96633	90.4269
1	-5.47824	GO:1902175	M1	1	0	GO Biological Processes	19	regulation of oxidative stress-induced intrinsic apoptotic signaling pathway	19_GO:0050896 response to stimulus	-5.47824	39.316	12.2442	30293	46	67	4	5.97015	2.8946	207|3091|3630|4170	AKT1|HIF1A|INS|MCL1	-3.98829	0	35	0	0	-9.96633	90.4269
1	-5.3357	GO:0045725	M1	1	0	GO Biological Processes	19	positive regulation of glycogen biosynthetic process	19_GO:0048518 positive regulation of biological process	-5.3357	90.4269	16.3103	30293	15	67	3	4.47761	2.52661	207|3630|3643	AKT1|INS|INSR	-3.86664	0	35	0	0	-9.96633	90.4269
1	-5.18325	GO:0007088	M1	1	0	GO Biological Processes	19	regulation of mitotic nuclear division	19_GO:0050789 regulation of biological process	-5.18325	19.1582	9.30469	30293	118	67	5	7.46269	3.21047	324|3630|3643|5925|7124	APC|INS|INSR|RB1|TNF	-3.7325	0	35	0	0	-9.96633	90.4269
1	-5.16258	GO:0051000	M1	1	0	GO Biological Processes	19	positive regulation of nitric-oxide synthase activity	19_GO:0065007 biological regulation	-5.16258	79.7884	15.2985	30293	17	67	3	4.47761	2.52661	207|3091|3630	AKT1|HIF1A|INS	-3.71427	0	35	0	0	-9.96633	90.4269
1	-5.16258	GO:0070875	M1	1	0	GO Biological Processes	19	positive regulation of glycogen metabolic process	19_GO:0048518 positive regulation of biological process	-5.16258	79.7884	15.2985	30293	17	67	3	4.47761	2.52661	207|3630|3643	AKT1|INS|INSR	-3.71427	0	35	0	0	-9.96633	90.4269
1	-5.01293	GO:0046324	M1	1	0	GO Biological Processes	19	regulation of glucose import	19_GO:0051179 localization	-5.01293	30.1423	10.6382	30293	60	67	4	5.97015	2.8946	207|3630|3643|7124	AKT1|INS|INSR|TNF	-3.5766	0	35	0	0	-9.96633	90.4269
1	-4.9842	GO:0050994	M1	1	0	GO Biological Processes	19	regulation of lipid catabolic process	19_GO:0008152 metabolic process	-4.9842	29.6482	10.5448	30293	61	67	4	5.97015	2.8946	207|3630|5294|7124	AKT1|INS|PIK3CG|TNF	-3.55491	0	35	0	0	-9.96633	90.4269
1	-4.9842	GO:0051785	M1	1	0	GO Biological Processes	19	positive regulation of nuclear division	19_GO:0048518 positive regulation of biological process	-4.9842	29.6482	10.5448	30293	61	67	4	5.97015	2.8946	3630|3643|5925|7124	INS|INSR|RB1|TNF	-3.55491	0	35	0	0	-9.96633	90.4269
1	-4.72146	GO:0045600	M1	1	0	GO Biological Processes	19	positive regulation of fat cell differentiation	19_GO:0032502 developmental process	-4.72146	25.4724	9.71973	30293	71	67	4	5.97015	2.8946	207|3356|3630|5743	AKT1|HTR2A|INS|PTGS2	-3.3364	0	35	0	0	-9.96633	90.4269
1	-4.72009	GO:0051783	M1	1	0	GO Biological Processes	19	regulation of nuclear division	19_GO:0050789 regulation of biological process	-4.72009	15.3787	8.22764	30293	147	67	5	7.46269	3.21047	324|3630|3643|5925|7124	APC|INS|INSR|RB1|TNF	-3.3364	0	35	0	0	-9.96633	90.4269
1	-4.69077	GO:0051896	M1	1	0	GO Biological Processes	19	regulation of phosphatidylinositol 3-kinase/protein kinase B signal transduction	19_GO:0050896 response to stimulus	-4.69077	10.7651	7.32877	30293	252	67	6	8.95522	3.48842	3480|3630|3643|5294|7040|7124	IGF1R|INS|INSR|PIK3CG|TGFB1|TNF	-3.30986	0	35	0	0	-9.96633	90.4269
1	-4.55976	GO:0010827	M1	1	0	GO Biological Processes	19	regulation of glucose transmembrane transport	19_GO:0051179 localization	-4.55976	23.1864	9.23705	30293	78	67	4	5.97015	2.8946	207|3630|3643|7124	AKT1|INS|INSR|TNF	-3.19386	0	35	0	0	-9.96633	90.4269
1	-4.48731	GO:0050999	M1	1	0	GO Biological Processes	19	regulation of nitric-oxide synthase activity	19_GO:0065007 biological regulation	-4.48731	48.443	11.8247	30293	28	67	3	4.47761	2.52661	207|3091|3630	AKT1|HIF1A|INS	-3.13331	0	35	0	0	-9.96633	90.4269
1	-4.47409	GO:0043406	M1	1	0	GO Biological Processes	19	positive regulation of MAP kinase activity	19_GO:0048518 positive regulation of biological process	-4.47409	22.0553	8.98871	30293	82	67	4	5.97015	2.8946	3643|5294|7124|7422	INSR|PIK3CG|TNF|VEGFA	-3.12138	0	35	0	0	-9.96633	90.4269
1	-4.3955	GO:0005979	M1	1	0	GO Biological Processes	19	regulation of glycogen biosynthetic process	19_GO:0008152 metabolic process	-4.3955	45.2134	11.407	30293	30	67	3	4.47761	2.52661	207|3630|3643	AKT1|INS|INSR	-3.05371	0	35	0	0	-9.96633	90.4269
1	-4.3955	GO:0010962	M1	1	0	GO Biological Processes	19	regulation of glucan biosynthetic process	19_GO:0008152 metabolic process	-4.3955	45.2134	11.407	30293	30	67	3	4.47761	2.52661	207|3630|3643	AKT1|INS|INSR	-3.05371	0	35	0	0	-9.96633	90.4269
1	-4.22979	GO:1902176	M1	1	0	GO Biological Processes	19	negative regulation of oxidative stress-induced intrinsic apoptotic signaling pathway	19_GO:0048519 negative regulation of biological process	-4.22979	39.8942	10.6834	30293	34	67	3	4.47761	2.52661	207|3091|3630	AKT1|HIF1A|INS	-2.90722	0	35	0	0	-9.96633	90.4269
1	-4.11842	GO:0046326	M1	1	0	GO Biological Processes	19	positive regulation of glucose import	19_GO:0051179 localization	-4.11842	36.6595	10.2184	30293	37	67	3	4.47761	2.52661	207|3630|3643	AKT1|INS|INSR	-2.80958	0	35	0	0	-9.96633	90.4269
1	-4.11842	GO:0070873	M1	1	0	GO Biological Processes	19	regulation of glycogen metabolic process	19_GO:0008152 metabolic process	-4.11842	36.6595	10.2184	30293	37	67	3	4.47761	2.52661	207|3630|3643	AKT1|INS|INSR	-2.80958	0	35	0	0	-9.96633	90.4269
1	-3.97565	GO:0045833	M1	1	0	GO Biological Processes	19	negative regulation of lipid metabolic process	19_GO:0048519 negative regulation of biological process	-3.97565	16.4412	7.63851	30293	110	67	4	5.97015	2.8946	207|3630|5294|7124	AKT1|INS|PIK3CG|TNF	-2.68183	0	35	0	0	-9.96633	90.4269
1	-3.91638	GO:1903828	M1	1	0	GO Biological Processes	19	negative regulation of protein localization	19_GO:0051179 localization	-3.91638	10.4178	6.55514	30293	217	67	5	7.46269	3.21047	207|598|3630|4988|7040	AKT1|BCL2L1|INS|OPRM1|TGFB1	-2.63191	0	35	0	0	-9.96633	90.4269
1	-3.90097	GO:0062014	M1	1	0	GO Biological Processes	19	negative regulation of small molecule metabolic process	19_GO:0048519 negative regulation of biological process	-3.90097	15.7264	7.44923	30293	115	67	4	5.97015	2.8946	207|3630|5566|7157	AKT1|INS|PRKACA|TP53	-2.61781	0	35	0	0	-9.96633	90.4269
1	-3.89163	GO:0010828	M1	1	0	GO Biological Processes	19	positive regulation of glucose transmembrane transport	19_GO:0051179 localization	-3.89163	30.8273	9.32173	30293	44	67	3	4.47761	2.52661	207|3630|3643	AKT1|INS|INSR	-2.61012	0	35	0	0	-9.96633	90.4269
1	-3.89163	GO:0035272	M1	1	0	GO Biological Processes	19	exocrine system development	19_GO:0032502 developmental process	-3.89163	30.8273	9.32173	30293	44	67	3	4.47761	2.52661	3643|7040|7124	INSR|TGFB1|TNF	-2.61012	0	35	0	0	-9.96633	90.4269
1	-3.8158	GO:0006006	M1	1	0	GO Biological Processes	19	glucose metabolic process	19_GO:0008152 metabolic process	-3.8158	14.9466	7.23719	30293	121	67	4	5.97015	2.8946	207|3630|7124|7157	AKT1|INS|TNF|TP53	-2.54032	0	35	0	0	-9.96633	90.4269
1	-3.64574	GO:0043405	M1	1	0	GO Biological Processes	19	regulation of MAP kinase activity	19_GO:0008152 metabolic process	-3.64574	13.4965	6.82567	30293	134	67	4	5.97015	2.8946	3643|5294|7124|7422	INSR|PIK3CG|TNF|VEGFA	-2.39047	0	35	0	0	-9.96633	90.4269
1	-3.36268	GO:0005975	M1	1	0	GO Biological Processes	19	carbohydrate metabolic process	19_GO:0008152 metabolic process	-3.36268	6.15149	5.1307	30293	441	67	6	8.95522	3.48842	207|3356|3630|3643|7124|7157	AKT1|HTR2A|INS|INSR|TNF|TP53	-2.13896	0	35	0	0	-9.96633	90.4269
1	-3.34295	GO:0019318	M1	1	0	GO Biological Processes	19	hexose metabolic process	19_GO:0008152 metabolic process	-3.34295	11.2332	6.12942	30293	161	67	4	5.97015	2.8946	207|3630|7124|7157	AKT1|INS|TNF|TP53	-2.12164	0	35	0	0	-9.96633	90.4269
1	-3.06507	GO:0005996	M1	1	0	GO Biological Processes	19	monosaccharide metabolic process	19_GO:0008152 metabolic process	-3.06507	9.46878	5.52778	30293	191	67	4	5.97015	2.8946	207|3630|7124|7157	AKT1|INS|TNF|TP53	-1.86577	0	35	0	0	-9.96633	90.4269
1	-2.85584	GO:0019217	M1	1	0	GO Biological Processes	19	regulation of fatty acid metabolic process	19_GO:0008152 metabolic process	-2.85584	13.701	5.95947	30293	99	67	3	4.47761	2.52661	207|3630|5743	AKT1|INS|PTGS2	-1.67662	0	35	0	0	-9.96633	90.4269
1	-2.39418	GO:0010565	M1	1	0	GO Biological Processes	19	regulation of cellular ketone metabolic process	19_GO:0008152 metabolic process	-2.39418	9.41947	4.76804	30293	144	67	3	4.47761	2.52661	207|3630|5743	AKT1|INS|PTGS2	-1.24364	0	35	0	0	-9.96633	90.4269
1	-2.29735	GO:0046777	M1	1	0	GO Biological Processes	19	protein autophosphorylation	19_GO:0008152 metabolic process	-2.29735	8.69489	4.53655	30293	156	67	3	4.47761	2.52661	207|3480|3643	AKT1|IGF1R|INSR	-1.15289	0	35	0	0	-9.96633	90.4269
1	-9.96232	GO:0034349	M1	1	0	GO Biological Processes	19	glial cell apoptotic process	19_GO:0009987 cellular process	-9.96232	361.707	37.9766	30293	5	67	4	5.97015	2.8946	836|842|5925|7157	CASP3|CASP9|RB1|TP53	-7.89879	0	36	1	1	-9.96232	361.707
1	-5.63909	GO:0060251	M1	1	0	GO Biological Processes	19	regulation of glial cell proliferation	19_GO:0032502 developmental process	-5.63909	43.0604	12.8422	30293	42	67	4	5.97015	2.8946	1128|5925|7124|7157	CHRM1|RB1|TNF|TP53	-4.12643	0	36	0	0	-9.96232	361.707
1	-5.29416	GO:0014013	M1	1	0	GO Biological Processes	19	regulation of gliogenesis	19_GO:0032502 developmental process	-5.29416	20.1846	9.57647	30293	112	67	5	7.46269	3.21047	5925|5970|7040|7124|7157	RB1|RELA|TGFB1|TNF|TP53	-3.83435	0	36	0	0	-9.96232	361.707
1	-3.49919	GO:0048511	M1	1	0	GO Biological Processes	19	rhythmic process	19_GO:0048511 rhythmic process	-3.49919	8.46693	5.76979	30293	267	67	5	7.46269	3.21047	836|3480|6532|7124|7157	CASP3|IGF1R|SLC6A4|TNF|TP53	-2.25621	0	36	0	0	-9.96232	361.707
1	-3.47021	GO:0050768	M1	1	0	GO Biological Processes	19	negative regulation of neurogenesis	19_GO:0032502 developmental process	-3.47021	12.1378	6.41659	30293	149	67	4	5.97015	2.8946	4133|5925|7124|7157	MAP2|RB1|TNF|TP53	-2.22874	0	36	0	0	-9.96232	361.707
1	-3.40525	GO:0051961	M1	1	0	GO Biological Processes	19	negative regulation of nervous system development	19_GO:0032502 developmental process	-3.40525	11.668	6.26905	30293	155	67	4	5.97015	2.8946	4133|5925|7124|7157	MAP2|RB1|TNF|TP53	-2.17569	0	36	0	0	-9.96232	361.707
1	-3.05664	GO:0071466	M1	1	0	GO Biological Processes	19	cellular response to xenobiotic stimulus	19_GO:0050896 response to stimulus	-3.05664	9.41947	5.51005	30293	192	67	4	5.97015	2.8946	1728|3757|5925|7157	NQO1|KCNH2|RB1|TP53	-1.85917	0	36	0	0	-9.96232	361.707
1	-2.77072	GO:0032526	M1	1	0	GO Biological Processes	19	response to retinoic acid	19_GO:0050896 response to stimulus	-2.77072	12.7963	5.72794	30293	106	67	3	4.47761	2.52661	6256|6532|7124	RXRA|SLC6A4|TNF	-1.59885	0	36	0	0	-9.96232	361.707
1	-2.47274	GO:0007623	M1	1	0	GO Biological Processes	19	circadian rhythm	19_GO:0048511 rhythmic process	-2.47274	10.0474	4.96023	30293	135	67	3	4.47761	2.52661	6532|7124|7157	SLC6A4|TNF|TP53	-1.31687	0	36	0	0	-9.96232	361.707
1	-9.73904	GO:0032355	M1	1	0	GO Biological Processes	19	response to estradiol	19_GO:0050896 response to stimulus	-9.73904	31.4528	15.4043	30293	115	67	8	11.9403	3.96149	836|841|842|1728|3480|5743|6532|7040	CASP3|CASP8|CASP9|NQO1|IGF1R|PTGS2|SLC6A4|TGFB1	-7.70144	0	37	1	1	-9.73904	135.64
1	-5.91109	GO:0032025	M1	1	0	GO Biological Processes	19	response to cobalt ion	19_GO:0050896 response to stimulus	-5.91109	135.64	20.0487	30293	10	67	3	4.47761	2.52661	836|841|842	CASP3|CASP8|CASP9	-4.35958	0	37	0	0	-9.73904	135.64
1	-3.65012	GO:0097194	M1	1	0	GO Biological Processes	19	execution phase of apoptosis	19_GO:0009987 cellular process	-3.65012	25.5925	8.43647	30293	53	67	3	4.47761	2.52661	207|836|841	AKT1|CASP3|CASP8	-2.39433	0	37	0	0	-9.73904	135.64
1	-3.06507	GO:0016485	M1	1	0	GO Biological Processes	19	protein processing	19_GO:0008152 metabolic process	-3.06507	9.46878	5.52778	30293	191	67	4	5.97015	2.8946	836|841|842|5328	CASP3|CASP8|CASP9|PLAU	-1.86577	0	37	0	0	-9.73904	135.64
1	-9.71394	GO:0051222	M1	1	0	GO Biological Processes	19	positive regulation of protein transport	19_GO:0051179 localization	-9.71394	18.158	12.7997	30293	249	67	10	14.9254	4.35337	1128|1131|3091|3458|3630|4193|5566|5743|7040|7124	CHRM1|CHRM3|HIF1A|IFNG|INS|MDM2|PRKACA|PTGS2|TGFB1|TNF	-7.67948	0	38	1	1	-9.71394	36.4624
1	-9.49863	GO:0032409	M1	1	0	GO Biological Processes	19	regulation of transporter activity	19_GO:0065007 biological regulation	-9.49863	17.257	12.4428	30293	262	67	10	14.9254	4.35337	154|596|1131|3458|3630|4318|4988|5444|5566|6256	ADRB2|BCL2|CHRM3|IFNG|INS|MMP9|OPRM1|PON1|PRKACA|RXRA	-7.48252	0	38	0	0	-9.71394	36.4624
1	-9.21497	GO:1903829	M1	1	0	GO Biological Processes	19	positive regulation of protein localization	19_GO:0051179 localization	-9.21497	11.2799	10.6998	30293	481	67	12	17.9104	4.68446	207|324|1128|1131|3091|3458|3630|4193|5566|5743|7040|7124	AKT1|APC|CHRM1|CHRM3|HIF1A|IFNG|INS|MDM2|PRKACA|PTGS2|TGFB1|TNF	-7.24161	0	38	0	0	-9.71394	36.4624
1	-8.60792	GO:1904951	M1	1	0	GO Biological Processes	19	positive regulation of establishment of protein localization	19_GO:0051179 localization	-8.60792	13.9548	11.0377	30293	324	67	10	14.9254	4.35337	1128|1131|3091|3458|3630|4193|5566|5743|7040|7124	CHRM1|CHRM3|HIF1A|IFNG|INS|MDM2|PRKACA|PTGS2|TGFB1|TNF	-6.72929	0	38	0	0	-9.71394	36.4624
1	-8.49966	GO:0051223	M1	1	0	GO Biological Processes	19	regulation of protein transport	19_GO:0051179 localization	-8.49966	11.355	10.2775	30293	438	67	11	16.4179	4.52562	1128|1131|3091|3458|3630|4193|4988|5566|5743|7040|7124	CHRM1|CHRM3|HIF1A|IFNG|INS|MDM2|OPRM1|PRKACA|PTGS2|TGFB1|TNF	-6.63815	0	38	0	0	-9.71394	36.4624
1	-7.60603	GO:0070201	M1	1	0	GO Biological Processes	19	regulation of establishment of protein localization	19_GO:0051179 localization	-7.60603	9.29622	9.1152	30293	535	67	11	16.4179	4.52562	1128|1131|3091|3458|3630|4193|4988|5566|5743|7040|7124	CHRM1|CHRM3|HIF1A|IFNG|INS|MDM2|OPRM1|PRKACA|PTGS2|TGFB1|TNF	-5.85596	0	38	0	0	-9.71394	36.4624
1	-7.57325	GO:0032388	M1	1	0	GO Biological Processes	19	positive regulation of intracellular transport	19_GO:0051179 localization	-7.57325	22.6067	12.0642	30293	140	67	7	10.4478	3.73691	1128|3458|4133|4193|5566|5743|7040	CHRM1|IFNG|MAP2|MDM2|PRKACA|PTGS2|TGFB1	-5.83353	0	38	0	0	-9.71394	36.4624
1	-7.36281	GO:0022898	M1	1	0	GO Biological Processes	19	regulation of transmembrane transporter activity	19_GO:0051179 localization	-7.36281	15.7264	10.5549	30293	230	67	8	11.9403	3.96149	154|596|1131|3458|3630|4318|4988|5566	ADRB2|BCL2|CHRM3|IFNG|INS|MMP9|OPRM1|PRKACA	-5.64922	0	38	0	0	-9.71394	36.4624
1	-7.15908	GO:0090316	M1	1	0	GO Biological Processes	19	positive regulation of intracellular protein transport	19_GO:0051179 localization	-7.15908	28.5559	12.6648	30293	95	67	6	8.95522	3.48842	1128|3458|4193|5566|5743|7040	CHRM1|IFNG|MDM2|PRKACA|PTGS2|TGFB1	-5.46448	0	38	0	0	-9.71394	36.4624
1	-6.84019	GO:0050708	M1	1	0	GO Biological Processes	19	regulation of protein secretion	19_GO:0051179 localization	-6.84019	13.4464	9.65374	30293	269	67	8	11.9403	3.96149	1131|3091|3458|3630|4988|5566|7040|7124	CHRM3|HIF1A|IFNG|INS|OPRM1|PRKACA|TGFB1|TNF	-5.17057	0	38	0	0	-9.71394	36.4624
1	-6.57378	GO:0046824	M1	1	0	GO Biological Processes	19	positive regulation of nucleocytoplasmic transport	19_GO:0051179 localization	-6.57378	36.4624	13.1598	30293	62	67	5	7.46269	3.21047	3458|4193|5566|5743|7040	IFNG|MDM2|PRKACA|PTGS2|TGFB1	-4.9316	0	38	0	0	-9.71394	36.4624
1	-6.3332	GO:1903530	M1	1	0	GO Biological Processes	19	regulation of secretion by cell	19_GO:0051179 localization	-6.3332	7.97415	7.8927	30293	567	67	10	14.9254	4.35337	1131|3091|3356|3458|3630|4988|5566|6532|7040|7124	CHRM3|HIF1A|HTR2A|IFNG|INS|OPRM1|PRKACA|SLC6A4|TGFB1|TNF	-4.72743	0	38	0	0	-9.71394	36.4624
1	-6.00112	GO:0033157	M1	1	0	GO Biological Processes	19	regulation of intracellular protein transport	19_GO:0051179 localization	-6.00112	18.2068	9.91294	30293	149	67	6	8.95522	3.48842	1128|3458|4193|5566|5743|7040	CHRM1|IFNG|MDM2|PRKACA|PTGS2|TGFB1	-4.43959	0	38	0	0	-9.71394	36.4624
1	-5.97559	GO:0051046	M1	1	0	GO Biological Processes	19	regulation of secretion	19_GO:0051179 localization	-5.97559	7.28075	7.44551	30293	621	67	10	14.9254	4.35337	1131|3091|3356|3458|3630|4988|5566|6532|7040|7124	CHRM3|HIF1A|HTR2A|IFNG|INS|OPRM1|PRKACA|SLC6A4|TGFB1|TNF	-4.41616	0	38	0	0	-9.71394	36.4624
1	-5.69615	GO:0032386	M1	1	0	GO Biological Processes	19	regulation of intracellular transport	19_GO:0051179 localization	-5.69615	11.9432	8.42391	30293	265	67	7	10.4478	3.73691	1128|3458|4133|4193|5566|5743|7040	CHRM1|IFNG|MAP2|MDM2|PRKACA|PTGS2|TGFB1	-4.16703	0	38	0	0	-9.71394	36.4624
1	-5.69194	GO:1900182	M1	1	0	GO Biological Processes	19	positive regulation of protein localization to nucleus	19_GO:0051179 localization	-5.69194	24.3083	10.5989	30293	93	67	5	7.46269	3.21047	207|3458|3630|5743|7040	AKT1|IFNG|INS|PTGS2|TGFB1	-4.16574	0	38	0	0	-9.71394	36.4624
1	-5.43791	GO:1903532	M1	1	0	GO Biological Processes	19	positive regulation of secretion by cell	19_GO:0051179 localization	-5.43791	10.9136	7.98654	30293	290	67	7	10.4478	3.73691	1131|3091|3458|3630|5566|6532|7040	CHRM3|HIF1A|IFNG|INS|PRKACA|SLC6A4|TGFB1	-3.95063	0	38	0	0	-9.71394	36.4624
1	-5.29852	GO:0090276	M1	1	0	GO Biological Processes	19	regulation of peptide hormone secretion	19_GO:0051179 localization	-5.29852	13.7706	8.46644	30293	197	67	6	8.95522	3.48842	1131|3091|3458|3630|5566|7124	CHRM3|HIF1A|IFNG|INS|PRKACA|TNF	-3.83537	0	38	0	0	-9.71394	36.4624
1	-5.29416	GO:0046822	M1	1	0	GO Biological Processes	19	regulation of nucleocytoplasmic transport	19_GO:0051179 localization	-5.29416	20.1846	9.57647	30293	112	67	5	7.46269	3.21047	3458|4193|5566|5743|7040	IFNG|MDM2|PRKACA|PTGS2|TGFB1	-3.83435	0	38	0	0	-9.71394	36.4624
1	-5.26088	GO:0002791	M1	1	0	GO Biological Processes	19	regulation of peptide secretion	19_GO:0051179 localization	-5.26088	13.564	8.3931	30293	200	67	6	8.95522	3.48842	1131|3091|3458|3630|5566|7124	CHRM3|HIF1A|IFNG|INS|PRKACA|TNF	-3.80273	0	38	0	0	-9.71394	36.4624
1	-5.23612	GO:0090087	M1	1	0	GO Biological Processes	19	regulation of peptide transport	19_GO:0051179 localization	-5.23612	13.4297	8.34507	30293	202	67	6	8.95522	3.48842	1131|3091|3458|3630|5566|7124	CHRM3|HIF1A|IFNG|INS|PRKACA|TNF	-3.77963	0	38	0	0	-9.71394	36.4624
1	-5.22994	GO:0051047	M1	1	0	GO Biological Processes	19	positive regulation of secretion	19_GO:0051179 localization	-5.22994	10.144	7.6437	30293	312	67	7	10.4478	3.73691	1131|3091|3458|3630|5566|6532|7040	CHRM3|HIF1A|IFNG|INS|PRKACA|SLC6A4|TGFB1	-3.77452	0	38	0	0	-9.71394	36.4624
1	-5.00214	GO:0032412	M1	1	0	GO Biological Processes	19	regulation of monoatomic ion transmembrane transporter activity	19_GO:0051179 localization	-5.00214	12.2198	7.89952	30293	222	67	6	8.95522	3.48842	154|1131|3458|4318|4988|5566	ADRB2|CHRM3|IFNG|MMP9|OPRM1|PRKACA	-3.56817	0	38	0	0	-9.71394	36.4624
1	-4.77788	GO:1900180	M1	1	0	GO Biological Processes	19	regulation of protein localization to nucleus	19_GO:0051179 localization	-4.77788	15.8089	8.35715	30293	143	67	5	7.46269	3.21047	207|3458|3630|5743|7040	AKT1|IFNG|INS|PTGS2|TGFB1	-3.37928	0	38	0	0	-9.71394	36.4624
1	-4.72009	GO:0050714	M1	1	0	GO Biological Processes	19	positive regulation of protein secretion	19_GO:0051179 localization	-4.72009	15.3787	8.22764	30293	147	67	5	7.46269	3.21047	1131|3091|3630|5566|7040	CHRM3|HIF1A|INS|PRKACA|TGFB1	-3.3364	0	38	0	0	-9.71394	36.4624
1	-4.67146	GO:0046883	M1	1	0	GO Biological Processes	19	regulation of hormone secretion	19_GO:0051179 localization	-4.67146	10.6803	7.29417	30293	254	67	6	8.95522	3.48842	1131|3091|3458|3630|5566|7124	CHRM3|HIF1A|IFNG|INS|PRKACA|TNF	-3.29401	0	38	0	0	-9.71394	36.4624
1	-4.45426	GO:0050796	M1	1	0	GO Biological Processes	19	regulation of insulin secretion	19_GO:0051179 localization	-4.45426	13.537	7.64875	30293	167	67	5	7.46269	3.21047	1131|3091|3458|5566|7124	CHRM3|HIF1A|IFNG|PRKACA|TNF	-3.10286	0	38	0	0	-9.71394	36.4624
1	-4.01614	GO:0042307	M1	1	0	GO Biological Processes	19	positive regulation of protein import into nucleus	19_GO:0051179 localization	-4.01614	33.9101	9.80586	30293	40	67	3	4.47761	2.52661	3458|5743|7040	IFNG|PTGS2|TGFB1	-2.71776	0	38	0	0	-9.71394	36.4624
1	-3.96043	GO:0090277	M1	1	0	GO Biological Processes	19	positive regulation of peptide hormone secretion	19_GO:0051179 localization	-3.96043	16.2931	7.59967	30293	111	67	4	5.97015	2.8946	1131|3091|3630|5566	CHRM3|HIF1A|INS|PRKACA	-2.66831	0	38	0	0	-9.71394	36.4624
1	-3.93042	GO:0002793	M1	1	0	GO Biological Processes	19	positive regulation of peptide secretion	19_GO:0051179 localization	-3.93042	16.0048	7.52349	30293	113	67	4	5.97015	2.8946	1131|3091|3630|5566	CHRM3|HIF1A|INS|PRKACA	-2.6428	0	38	0	0	-9.71394	36.4624
1	-3.72645	GO:0010817	M1	1	0	GO Biological Processes	19	regulation of hormone levels	19_GO:0065007 biological regulation	-3.72645	5.87187	5.37315	30293	539	67	7	10.4478	3.73691	1131|3091|3458|3480|3630|5566|7124	CHRM3|HIF1A|IFNG|IGF1R|INS|PRKACA|TNF	-2.46066	0	38	0	0	-9.71394	36.4624
1	-3.53391	GO:0042306	M1	1	0	GO Biological Processes	19	regulation of protein import into nucleus	19_GO:0051179 localization	-3.53391	23.3863	8.03437	30293	58	67	3	4.47761	2.52661	3458|5743|7040	IFNG|PTGS2|TGFB1	-2.28738	0	38	0	0	-9.71394	36.4624
1	-3.52653	GO:0046887	M1	1	0	GO Biological Processes	19	positive regulation of hormone secretion	19_GO:0051179 localization	-3.52653	12.5593	6.54616	30293	144	67	4	5.97015	2.8946	1131|3091|3630|5566	CHRM3|HIF1A|INS|PRKACA	-2.28101	0	38	0	0	-9.71394	36.4624
1	-3.03238	GO:0032024	M1	1	0	GO Biological Processes	19	positive regulation of insulin secretion	19_GO:0051179 localization	-3.03238	15.7721	6.45877	30293	86	67	3	4.47761	2.52661	1131|3091|5566	CHRM3|HIF1A|PRKACA	-1.83853	0	38	0	0	-9.71394	36.4624
1	-2.71384	GO:0019932	M1	1	0	GO Biological Processes	19	second-messenger-mediated signaling	19_GO:0050896 response to stimulus	-2.71384	7.5989	4.81185	30293	238	67	4	5.97015	2.8946	1131|3630|5566|7124	CHRM3|INS|PRKACA|TNF	-1.54581	0	38	0	0	-9.71394	36.4624
1	-2.28201	GO:0019722	M1	1	0	GO Biological Processes	19	calcium-mediated signaling	19_GO:0050896 response to stimulus	-2.28201	8.58483	4.50039	30293	158	67	3	4.47761	2.52661	1131|5566|7124	CHRM3|PRKACA|TNF	-1.13916	0	38	0	0	-9.71394	36.4624
1	-9.16319	GO:1902004	M1	1	0	GO Biological Processes	19	positive regulation of amyloid-beta formation	19_GO:0048518 positive regulation of biological process	-9.16319	113.034	23.5964	30293	20	67	5	7.46269	3.21047	836|1139|3458|5970|7124	CASP3|CHRNA7|IFNG|RELA|TNF	-7.1979	0	39	1	1	-9.16319	113.034
1	-8.632	GO:1902993	M1	1	0	GO Biological Processes	19	positive regulation of amyloid precursor protein catabolic process	19_GO:0048518 positive regulation of biological process	-8.632	90.4269	21.0599	30293	25	67	5	7.46269	3.21047	836|1139|3458|5970|7124	CASP3|CHRNA7|IFNG|RELA|TNF	-6.74899	0	39	0	0	-9.16319	113.034
1	-7.86662	GO:0033135	M1	1	0	GO Biological Processes	19	regulation of peptidyl-serine phosphorylation	19_GO:0008152 metabolic process	-7.86662	24.9208	12.7183	30293	127	67	7	10.4478	3.73691	207|581|596|3458|5743|7124|7422	AKT1|BAX|BCL2|IFNG|PTGS2|TNF|VEGFA	-6.08008	0	39	0	0	-9.16319	113.034
1	-7.60748	GO:0045429	M1	1	0	GO Biological Processes	19	positive regulation of nitric oxide biosynthetic process	19_GO:0048518 positive regulation of biological process	-7.60748	57.9659	16.7597	30293	39	67	5	7.46269	3.21047	207|3458|3643|5743|7124	AKT1|IFNG|INSR|PTGS2|TNF	-5.85596	0	39	0	0	-9.16319	113.034
1	-7.55023	GO:1904407	M1	1	0	GO Biological Processes	19	positive regulation of nitric oxide metabolic process	19_GO:0048518 positive regulation of biological process	-7.55023	56.5168	16.5417	30293	40	67	5	7.46269	3.21047	207|3458|3643|5743|7124	AKT1|IFNG|INSR|PTGS2|TNF	-5.81523	0	39	0	0	-9.16319	113.034
1	-7.21456	GO:0033138	M1	1	0	GO Biological Processes	19	positive regulation of peptidyl-serine phosphorylation	19_GO:0048518 positive regulation of biological process	-7.21456	29.17	12.8096	30293	93	67	6	8.95522	3.48842	207|596|3458|5743|7124|7422	AKT1|BCL2|IFNG|PTGS2|TNF|VEGFA	-5.51565	0	39	0	0	-9.16319	113.034
1	-7.1408	GO:1902003	M1	1	0	GO Biological Processes	19	regulation of amyloid-beta formation	19_GO:0008152 metabolic process	-7.1408	47.0973	15.0481	30293	48	67	5	7.46269	3.21047	836|1139|3458|5970|7124	CASP3|CHRNA7|IFNG|RELA|TNF	-5.44762	0	39	0	0	-9.16319	113.034
1	-6.83815	GO:1902991	M1	1	0	GO Biological Processes	19	regulation of amyloid precursor protein catabolic process	19_GO:0008152 metabolic process	-6.83815	41.1031	14.015	30293	55	67	5	7.46269	3.21047	836|1139|3458|5970|7124	CASP3|CHRNA7|IFNG|RELA|TNF	-5.16987	0	39	0	0	-9.16319	113.034
1	-6.60956	GO:0045428	M1	1	0	GO Biological Processes	19	regulation of nitric oxide biosynthetic process	19_GO:0008152 metabolic process	-6.60956	37.0602	13.273	30293	61	67	5	7.46269	3.21047	207|3458|3643|5743|7124	AKT1|IFNG|INSR|PTGS2|TNF	-4.96611	0	39	0	0	-9.16319	113.034
1	-6.53861	GO:0080164	M1	1	0	GO Biological Processes	19	regulation of nitric oxide metabolic process	19_GO:0008152 metabolic process	-6.53861	35.8837	13.0492	30293	63	67	5	7.46269	3.21047	207|3458|3643|5743|7124	AKT1|IFNG|INSR|PTGS2|TNF	-4.90271	0	39	0	0	-9.16319	113.034
1	-5.86458	GO:0014002	M1	1	0	GO Biological Processes	19	astrocyte development	19_GO:0032502 developmental process	-5.86458	48.8794	13.72	30293	37	67	4	5.97015	2.8946	1021|1812|3458|7124	CDK6|DRD1|IFNG|TNF	-4.31956	0	39	0	0	-9.16319	113.034
1	-5.63184	GO:0042063	M1	1	0	GO Biological Processes	19	gliogenesis	19_GO:0032502 developmental process	-5.63184	11.6787	8.31373	30293	271	67	7	10.4478	3.73691	207|1021|1812|3458|5925|7124|7157	AKT1|CDK6|DRD1|IFNG|RB1|TNF|TP53	-4.12087	0	39	0	0	-9.16319	113.034
1	-5.33152	GO:0043457	M1	1	0	GO Biological Processes	19	regulation of cellular respiration	19_GO:0008152 metabolic process	-5.33152	36.1707	11.7183	30293	50	67	4	5.97015	2.8946	3091|3458|3565|7124	HIF1A|IFNG|IL4|TNF	-3.865	0	39	0	0	-9.16319	113.034
1	-5.06118	GO:0021782	M1	1	0	GO Biological Processes	19	glial cell development	19_GO:0032502 developmental process	-5.06118	18.0854	9.01192	30293	125	67	5	7.46269	3.21047	207|1021|1812|3458|7124	AKT1|CDK6|DRD1|IFNG|TNF	-3.62327	0	39	0	0	-9.16319	113.034
1	-4.95596	GO:0032731	M1	1	0	GO Biological Processes	19	positive regulation of interleukin-1 beta production	19_GO:0048518 positive regulation of biological process	-4.95596	29.17	10.4536	30293	62	67	4	5.97015	2.8946	841|3458|5970|7124	CASP8|IFNG|RELA|TNF	-3.53129	0	39	0	0	-9.16319	113.034
1	-4.94025	GO:1900221	M1	1	0	GO Biological Processes	19	regulation of amyloid-beta clearance	19_GO:0032501 multicellular organismal process	-4.94025	67.8201	14.0736	30293	20	67	3	4.47761	2.52661	3458|3565|7124	IFNG|IL4|TNF	-3.52092	0	39	0	0	-9.16319	113.034
1	-4.84759	GO:0048708	M1	1	0	GO Biological Processes	19	astrocyte differentiation	19_GO:0032502 developmental process	-4.84759	27.4021	10.1094	30293	66	67	4	5.97015	2.8946	1021|1812|3458|7124	CDK6|DRD1|IFNG|TNF	-3.44243	0	39	0	0	-9.16319	113.034
1	-4.751	GO:0010893	M1	1	0	GO Biological Processes	19	positive regulation of steroid biosynthetic process	19_GO:0048518 positive regulation of biological process	-4.751	58.974	13.0949	30293	23	67	3	4.47761	2.52661	3458|3480|7124	IFNG|IGF1R|TNF	-3.35814	0	39	0	0	-9.16319	113.034
1	-4.72146	GO:0045670	M1	1	0	GO Biological Processes	19	regulation of osteoclast differentiation	19_GO:0002376 immune system process	-4.72146	25.4724	9.71973	30293	71	67	4	5.97015	2.8946	2353|3458|3565|7124	FOS|IFNG|IL4|TNF	-3.3364	0	39	0	0	-9.16319	113.034
1	-4.6736	GO:0032732	M1	1	0	GO Biological Processes	19	positive regulation of interleukin-1 production	19_GO:0048518 positive regulation of biological process	-4.6736	24.7745	9.57495	30293	73	67	4	5.97015	2.8946	841|3458|5970|7124	CASP8|IFNG|RELA|TNF	-3.29477	0	39	0	0	-9.16319	113.034
1	-4.53584	GO:0045940	M1	1	0	GO Biological Processes	19	positive regulation of steroid metabolic process	19_GO:0048518 positive regulation of biological process	-4.53584	50.2371	12.0506	30293	27	67	3	4.47761	2.52661	3458|3480|7124	IFNG|IGF1R|TNF	-3.1746	0	39	0	0	-9.16319	113.034
1	-4.46673	GO:0034250	M1	1	0	GO Biological Processes	19	positive regulation of amide metabolic process	19_GO:0048518 positive regulation of biological process	-4.46673	13.6185	7.67529	30293	166	67	5	7.46269	3.21047	836|1139|3458|5970|7124	CASP3|CHRNA7|IFNG|RELA|TNF	-3.11467	0	39	0	0	-9.16319	113.034
1	-4.44057	GO:0045672	M1	1	0	GO Biological Processes	19	positive regulation of osteoclast differentiation	19_GO:0002376 immune system process	-4.44057	46.7725	11.6105	30293	29	67	3	4.47761	2.52661	2353|3458|7124	FOS|IFNG|TNF	-3.09304	0	39	0	0	-9.16319	113.034
1	-4.11961	GO:0032755	M1	1	0	GO Biological Processes	19	positive regulation of interleukin-6 production	19_GO:0048518 positive regulation of biological process	-4.11961	17.9063	8.01262	30293	101	67	4	5.97015	2.8946	3458|5970|7040|7124	IFNG|RELA|TGFB1|TNF	-2.80958	0	39	0	0	-9.16319	113.034
1	-4.06236	GO:0045732	M1	1	0	GO Biological Processes	19	positive regulation of protein catabolic process	19_GO:0048518 positive regulation of biological process	-4.06236	11.1914	6.84233	30293	202	67	5	7.46269	3.21047	207|324|3458|4193|7124	AKT1|APC|IFNG|MDM2|TNF	-2.75762	0	39	0	0	-9.16319	113.034
1	-3.97565	GO:0032651	M1	1	0	GO Biological Processes	19	regulation of interleukin-1 beta production	19_GO:0032501 multicellular organismal process	-3.97565	16.4412	7.63851	30293	110	67	4	5.97015	2.8946	841|3458|5970|7124	CASP8|IFNG|RELA|TNF	-2.68183	0	39	0	0	-9.16319	113.034
1	-3.95233	GO:0032735	M1	1	0	GO Biological Processes	19	positive regulation of interleukin-12 production	19_GO:0048518 positive regulation of biological process	-3.95233	32.2953	9.55532	30293	42	67	3	4.47761	2.52661	959|3458|5970	CD40LG|IFNG|RELA	-2.66191	0	39	0	0	-9.16319	113.034
1	-3.9352	GO:0010001	M1	1	0	GO Biological Processes	19	glial cell differentiation	19_GO:0032502 developmental process	-3.9352	10.5148	6.59179	30293	215	67	5	7.46269	3.21047	207|1021|1812|3458|7124	AKT1|CDK6|DRD1|IFNG|TNF	-2.64646	0	39	0	0	-9.16319	113.034
1	-3.88422	GO:0034248	M1	1	0	GO Biological Processes	19	regulation of amide metabolic process	19_GO:0008152 metabolic process	-3.88422	6.2302	5.59709	30293	508	67	7	10.4478	3.73691	207|836|1139|3458|5970|7124|7157	AKT1|CASP3|CHRNA7|IFNG|RELA|TNF|TP53	-2.60382	0	39	0	0	-9.16319	113.034
1	-3.72551	GO:0150076	M1	1	0	GO Biological Processes	19	neuroinflammatory response	19_GO:0050896 response to stimulus	-3.72551	27.1281	8.70544	30293	50	67	3	4.47761	2.52661	3458|3565|7124	IFNG|IL4|TNF	-2.46025	0	39	0	0	-9.16319	113.034
1	-3.70897	GO:0032652	M1	1	0	GO Biological Processes	19	regulation of interleukin-1 production	19_GO:0032501 multicellular organismal process	-3.70897	14.0197	6.97688	30293	129	67	4	5.97015	2.8946	841|3458|5970|7124	CASP8|IFNG|RELA|TNF	-2.44584	0	39	0	0	-9.16319	113.034
1	-3.46229	GO:0051607	M1	1	0	GO Biological Processes	19	defense response to virus	19_GO:0044419 biological process involved in interspecies interaction between organisms	-3.46229	8.31129	5.70265	30293	272	67	5	7.46269	3.21047	596|598|3458|5970|7124	BCL2|BCL2L1|IFNG|RELA|TNF	-2.22233	0	39	0	0	-9.16319	113.034
1	-3.455	GO:0140546	M1	1	0	GO Biological Processes	19	defense response to symbiont	19_GO:0044419 biological process involved in interspecies interaction between organisms	-3.455	8.28085	5.68943	30293	273	67	5	7.46269	3.21047	596|598|3458|5970|7124	BCL2|BCL2L1|IFNG|RELA|TNF	-2.21654	0	39	0	0	-9.16319	113.034
1	-3.44827	GO:0042116	M1	1	0	GO Biological Processes	19	macrophage activation	19_GO:0002376 immune system process	-3.44827	21.8775	7.74744	30293	62	67	3	4.47761	2.52661	3458|3565|7124	IFNG|IL4|TNF	-2.21127	0	39	0	0	-9.16319	113.034
1	-3.44827	GO:1903078	M1	1	0	GO Biological Processes	19	positive regulation of protein localization to plasma membrane	19_GO:0051179 localization	-3.44827	21.8775	7.74744	30293	62	67	3	4.47761	2.52661	207|3458|7124	AKT1|IFNG|TNF	-2.21127	0	39	0	0	-9.16319	113.034
1	-3.43738	GO:0002274	M1	1	0	GO Biological Processes	19	myeloid leukocyte activation	19_GO:0002376 immune system process	-3.43738	11.8983	6.34179	30293	152	67	4	5.97015	2.8946	3458|3565|5294|7124	IFNG|IL4|PIK3CG|TNF	-2.20191	0	39	0	0	-9.16319	113.034
1	-3.42777	GO:0032655	M1	1	0	GO Biological Processes	19	regulation of interleukin-12 production	19_GO:0032501 multicellular organismal process	-3.42777	21.5302	7.6799	30293	63	67	3	4.47761	2.52661	959|3458|5970	CD40LG|IFNG|RELA	-2.19428	0	39	0	0	-9.16319	113.034
1	-3.42777	GO:0032757	M1	1	0	GO Biological Processes	19	positive regulation of interleukin-8 production	19_GO:0048518 positive regulation of biological process	-3.42777	21.5302	7.6799	30293	63	67	3	4.47761	2.52661	5054|5970|7124	SERPINE1|RELA|TNF	-2.19428	0	39	0	0	-9.16319	113.034
1	-3.38777	GO:0002275	M1	1	0	GO Biological Processes	19	myeloid cell activation involved in immune response	19_GO:0002376 immune system process	-3.38777	20.8677	7.54938	30293	65	67	3	4.47761	2.52661	3458|5294|7124	IFNG|PIK3CG|TNF	-2.16065	0	39	0	0	-9.16319	113.034
1	-3.22248	GO:0014015	M1	1	0	GO Biological Processes	19	positive regulation of gliogenesis	19_GO:0032502 developmental process	-3.22248	18.3298	7.02716	30293	74	67	3	4.47761	2.52661	5970|7040|7124	RELA|TGFB1|TNF	-2.0102	0	39	0	0	-9.16319	113.034
1	-3.22248	GO:1904377	M1	1	0	GO Biological Processes	19	positive regulation of protein localization to cell periphery	19_GO:0051179 localization	-3.22248	18.3298	7.02716	30293	74	67	3	4.47761	2.52661	207|3458|7124	AKT1|IFNG|TNF	-2.0102	0	39	0	0	-9.16319	113.034
1	-3.19757	GO:0032675	M1	1	0	GO Biological Processes	19	regulation of interleukin-6 production	19_GO:0032501 multicellular organismal process	-3.19757	10.2758	5.81048	30293	176	67	4	5.97015	2.8946	3458|5970|7040|7124	IFNG|RELA|TGFB1|TNF	-1.98717	0	39	0	0	-9.16319	113.034
1	-3.10796	GO:0050810	M1	1	0	GO Biological Processes	19	regulation of steroid biosynthetic process	19_GO:0008152 metabolic process	-3.10796	16.7457	6.68077	30293	81	67	3	4.47761	2.52661	3458|3480|7124	IFNG|IGF1R|TNF	-1.90266	0	39	0	0	-9.16319	113.034
1	-3.07715	GO:0010660	M1	1	0	GO Biological Processes	19	regulation of muscle cell apoptotic process	19_GO:0050789 regulation of biological process	-3.07715	16.3422	6.58965	30293	83	67	3	4.47761	2.52661	3458|3480|7157	IFNG|IGF1R|TP53	-1.87648	0	39	0	0	-9.16319	113.034
1	-2.8186	GO:0032677	M1	1	0	GO Biological Processes	19	regulation of interleukin-8 production	19_GO:0032501 multicellular organismal process	-2.8186	13.2981	5.85746	30293	102	67	3	4.47761	2.52661	5054|5970|7124	SERPINE1|RELA|TNF	-1.64242	0	39	0	0	-9.16319	113.034
1	-2.80122	GO:0045087	M1	1	0	GO Biological Processes	19	innate immune response	19_GO:0044419 biological process involved in interspecies interaction between organisms	-2.80122	4.09436	4.10311	30293	773	67	7	10.4478	3.73691	1728|3458|5294|5970|7124|7157|8517	NQO1|IFNG|PIK3CG|RELA|TNF|TP53|IKBKG	-1.62591	0	39	0	0	-9.16319	113.034
1	-2.79442	GO:0019218	M1	1	0	GO Biological Processes	19	regulation of steroid metabolic process	19_GO:0008152 metabolic process	-2.79442	13.0423	5.79181	30293	104	67	3	4.47761	2.52661	3458|3480|7124	IFNG|IGF1R|TNF	-1.62126	0	39	0	0	-9.16319	113.034
1	-2.79442	GO:0035303	M1	1	0	GO Biological Processes	19	regulation of dephosphorylation	19_GO:0008152 metabolic process	-2.79442	13.0423	5.79181	30293	104	67	3	4.47761	2.52661	3458|7040|7124	IFNG|TGFB1|TNF	-1.62126	0	39	0	0	-9.16319	113.034
1	-2.78251	GO:1905477	M1	1	0	GO Biological Processes	19	positive regulation of protein localization to membrane	19_GO:0051179 localization	-2.78251	12.9181	5.75965	30293	105	67	3	4.47761	2.52661	207|3458|7124	AKT1|IFNG|TNF	-1.60978	0	39	0	0	-9.16319	113.034
1	-2.75906	GO:0071346	M1	1	0	GO Biological Processes	19	cellular response to type II interferon	19_GO:0044419 biological process involved in interspecies interaction between organisms	-2.75906	12.6767	5.69664	30293	107	67	3	4.47761	2.52661	3458|7124|7157	IFNG|TNF|TP53	-1.58847	0	39	0	0	-9.16319	113.034
1	-2.5868	GO:0071675	M1	1	0	GO Biological Processes	19	regulation of mononuclear cell migration	19_GO:0040011 locomotion	-2.5868	11.0277	5.24657	30293	123	67	3	4.47761	2.52661	207|5054|7124	AKT1|SERPINE1|TNF	-1.42636	0	39	0	0	-9.16319	113.034
1	-2.52834	GO:0034341	M1	1	0	GO Biological Processes	19	response to type II interferon	19_GO:0044419 biological process involved in interspecies interaction between organisms	-2.52834	10.5148	5.09869	30293	129	67	3	4.47761	2.52661	3458|7124|7157	IFNG|TNF|TP53	-1.36831	0	39	0	0	-9.16319	113.034
1	-2.32869	GO:0016525	M1	1	0	GO Biological Processes	19	negative regulation of angiogenesis	19_GO:0032502 developmental process	-2.32869	8.9237	4.61086	30293	152	67	3	4.47761	2.52661	5054|5970|7124	SERPINE1|RELA|TNF	-1.18141	0	39	0	0	-9.16319	113.034
1	-2.31291	GO:2000181	M1	1	0	GO Biological Processes	19	negative regulation of blood vessel morphogenesis	19_GO:0032502 developmental process	-2.31291	8.80781	4.57337	30293	154	67	3	4.47761	2.52661	5054|5970|7124	SERPINE1|RELA|TNF	-1.16684	0	39	0	0	-9.16319	113.034
1	-2.29735	GO:1901343	M1	1	0	GO Biological Processes	19	negative regulation of vasculature development	19_GO:0032502 developmental process	-2.29735	8.69489	4.53655	30293	156	67	3	4.47761	2.52661	5054|5970|7124	SERPINE1|RELA|TNF	-1.15289	0	39	0	0	-9.16319	113.034
1	-9.0857	GO:0030099	M1	1	0	GO Biological Processes	19	myeloid cell differentiation	19_GO:0032502 developmental process	-9.0857	15.6448	11.7775	30293	289	67	10	14.9254	4.35337	836|841|842|2353|3458|3565|4318|5925|7124|7422	CASP3|CASP8|CASP9|FOS|IFNG|IL4|MMP9|RB1|TNF|VEGFA	-7.14375	0	40	1	1	-9.0857	41.1031
1	-7.34671	GO:0002573	M1	1	0	GO Biological Processes	19	myeloid leukocyte differentiation	19_GO:0032502 developmental process	-7.34671	20.9599	11.5763	30293	151	67	7	10.4478	3.73691	841|2353|3458|3565|4318|7124|7422	CASP8|FOS|IFNG|IL4|MMP9|TNF|VEGFA	-5.6361	0	40	0	0	-9.0857	41.1031
1	-5.55673	GO:0030225	M1	1	0	GO Biological Processes	19	macrophage differentiation	19_GO:0032502 developmental process	-5.55673	41.1031	12.5331	30293	44	67	4	5.97015	2.8946	841|3458|4318|7422	CASP8|IFNG|MMP9|VEGFA	-4.05595	0	40	0	0	-9.0857	41.1031
1	-4.53791	GO:0051101	M1	1	0	GO Biological Processes	19	regulation of DNA binding	19_GO:0065007 biological regulation	-4.53791	22.8929	9.17325	30293	79	67	4	5.97015	2.8946	3458|3725|4318|5925	IFNG|JUN|MMP9|RB1	-3.1746	0	40	0	0	-9.0857	41.1031
1	-4.04931	GO:0043388	M1	1	0	GO Biological Processes	19	positive regulation of DNA binding	19_GO:0065007 biological regulation	-4.04931	34.7796	9.93816	30293	39	67	3	4.47761	2.52661	3458|4318|5925	IFNG|MMP9|RB1	-2.74863	0	40	0	0	-9.0857	41.1031
1	-3.8158	GO:0051099	M1	1	0	GO Biological Processes	19	positive regulation of binding	19_GO:0065007 biological regulation	-3.8158	14.9466	7.23719	30293	121	67	4	5.97015	2.8946	3458|4318|5444|5925	IFNG|MMP9|PON1|RB1	-2.54032	0	40	0	0	-9.0857	41.1031
1	-3.57909	GO:0030857	M1	1	0	GO Biological Processes	19	negative regulation of epithelial cell differentiation	19_GO:0032502 developmental process	-3.57909	24.2215	8.1889	30293	56	67	3	4.47761	2.52661	3458|4318|7422	IFNG|MMP9|VEGFA	-2.32898	0	40	0	0	-9.0857	41.1031
1	-8.65533	GO:1904645	M1	1	0	GO Biological Processes	19	response to amyloid-beta	19_GO:0050896 response to stimulus	-8.65533	50.2371	17.0497	30293	54	67	6	8.95522	3.48842	154|1139|3383|3480|4318|7124	ADRB2|CHRNA7|ICAM1|IGF1R|MMP9|TNF	-6.76789	0	41	1	1	-8.65533	50.2371
1	-5.86458	GO:0043243	M1	1	0	GO Biological Processes	19	positive regulation of protein-containing complex disassembly	19_GO:0048518 positive regulation of biological process	-5.86458	48.8794	13.72	30293	37	67	4	5.97015	2.8946	154|3480|3643|7124	ADRB2|IGF1R|INSR|TNF	-4.31956	0	41	0	0	-8.65533	50.2371
1	-5.5974	GO:1904646	M1	1	0	GO Biological Processes	19	cellular response to amyloid-beta	19_GO:0050896 response to stimulus	-5.5974	42.059	12.685	30293	43	67	4	5.97015	2.8946	154|3383|3480|7124	ADRB2|ICAM1|IGF1R|TNF	-4.08924	0	41	0	0	-8.65533	50.2371
1	-5.55673	GO:0106027	M1	1	0	GO Biological Processes	19	neuron projection organization	19_GO:0009987 cellular process	-5.55673	41.1031	12.5331	30293	44	67	4	5.97015	2.8946	1139|3480|3630|3643	CHRNA7|IGF1R|INS|INSR	-4.05595	0	41	0	0	-8.65533	50.2371
1	-5.07817	GO:0043244	M1	1	0	GO Biological Processes	19	regulation of protein-containing complex disassembly	19_GO:0050789 regulation of biological process	-5.07817	18.2312	9.05227	30293	124	67	5	7.46269	3.21047	154|324|3480|3643|7124	ADRB2|APC|IGF1R|INSR|TNF	-3.63629	0	41	0	0	-8.65533	50.2371
1	-4.30992	GO:0097061	M1	1	0	GO Biological Processes	19	dendritic spine organization	19_GO:0009987 cellular process	-4.30992	42.3876	11.0285	30293	32	67	3	4.47761	2.52661	1139|3480|3643	CHRNA7|IGF1R|INSR	-2.98125	0	41	0	0	-8.65533	50.2371
1	-3.38777	GO:0018108	M1	1	0	GO Biological Processes	19	peptidyl-tyrosine phosphorylation	19_GO:0008152 metabolic process	-3.38777	20.8677	7.54938	30293	65	67	3	4.47761	2.52661	3480|3565|3643	IGF1R|IL4|INSR	-2.16065	0	41	0	0	-8.65533	50.2371
1	-3.34904	GO:0018212	M1	1	0	GO Biological Processes	19	peptidyl-tyrosine modification	19_GO:0008152 metabolic process	-3.34904	20.2448	7.42458	30293	67	67	3	4.47761	2.52661	3480|3565|3643	IGF1R|IL4|INSR	-2.12725	0	41	0	0	-8.65533	50.2371
1	-2.7475	GO:0099173	M1	1	0	GO Biological Processes	19	postsynapse organization	19_GO:0009987 cellular process	-2.7475	12.5593	5.66576	30293	108	67	3	4.47761	2.52661	1139|3480|3643	CHRNA7|IGF1R|INSR	-1.57735	0	41	0	0	-8.65533	50.2371
1	-2.62751	GO:0031644	M1	1	0	GO Biological Processes	19	regulation of nervous system process	19_GO:0032501 multicellular organismal process	-2.62751	11.3983	5.35097	30293	119	67	3	4.47761	2.52661	154|1139|7124	ADRB2|CHRNA7|TNF	-1.46455	0	41	0	0	-8.65533	50.2371
1	-2.17704	GO:0050808	M1	1	0	GO Biological Processes	19	synapse organization	19_GO:0009987 cellular process	-2.17704	5.36658	3.79512	30293	337	67	4	5.97015	2.8946	1139|1812|3480|3643	CHRNA7|DRD1|IGF1R|INSR	-1.03897	0	41	0	0	-8.65533	50.2371
1	-8.59467	GO:0009266	M1	1	0	GO Biological Processes	19	response to temperature stimulus	19_GO:0050896 response to stimulus	-8.59467	22.6067	12.9015	30293	160	67	8	11.9403	3.96149	154|207|1026|3162|3356|4792|5566|5743	ADRB2|AKT1|CDKN1A|HMOX1|HTR2A|NFKBIA|PRKACA|PTGS2	-6.72254	0	42	1	1	-8.59467	37.6779
1	-5.7152	GO:0009408	M1	1	0	GO Biological Processes	19	response to heat	19_GO:0050896 response to stimulus	-5.7152	24.5725	10.6611	30293	92	67	5	7.46269	3.21047	207|1026|3162|5566|5743	AKT1|CDKN1A|HMOX1|PRKACA|PTGS2	-4.18315	0	42	0	0	-8.59467	37.6779
1	-5.19666	GO:0034605	M1	1	0	GO Biological Processes	19	cellular response to heat	19_GO:0050896 response to stimulus	-5.19666	33.4914	11.251	30293	54	67	4	5.97015	2.8946	1026|3162|5566|5743	CDKN1A|HMOX1|PRKACA|PTGS2	-3.7451	0	42	0	0	-8.59467	37.6779
1	-4.15445	GO:0090050	M1	1	0	GO Biological Processes	19	positive regulation of cell migration involved in sprouting angiogenesis	19_GO:0040011 locomotion	-4.15445	37.6779	10.367	30293	36	67	3	4.47761	2.52661	3162|5743|7422	HMOX1|PTGS2|VEGFA	-2.8403	0	42	0	0	-8.59467	37.6779
1	-3.27511	GO:0048662	M1	1	0	GO Biological Processes	19	negative regulation of smooth muscle cell proliferation	19_GO:0048519 negative regulation of biological process	-3.27511	19.1043	7.19051	30293	71	67	3	4.47761	2.52661	1026|3162|3458	CDKN1A|HMOX1|IFNG	-2.0581	0	42	0	0	-8.59467	37.6779
1	-3.25731	GO:0140962	M1	1	0	GO Biological Processes	19	multicellular organismal-level chemical homeostasis	19_GO:0042592 homeostatic process	-3.25731	18.8389	7.13496	30293	72	67	3	4.47761	2.52661	3162|5566|7422	HMOX1|PRKACA|VEGFA	-2.04315	0	42	0	0	-8.59467	37.6779
1	-3.09246	GO:0090049	M1	1	0	GO Biological Processes	19	regulation of cell migration involved in sprouting angiogenesis	19_GO:0040011 locomotion	-3.09246	16.5415	6.63481	30293	82	67	3	4.47761	2.52661	3162|5743|7422	HMOX1|PTGS2|VEGFA	-1.88949	0	42	0	0	-8.59467	37.6779
1	-8.44398	GO:0010469	M1	1	0	GO Biological Processes	19	regulation of signaling receptor activity	19_GO:0050896 response to stimulus	-8.44398	30.1423	14.0836	30293	105	67	7	10.4478	3.73691	154|3091|3458|4988|5054|5328|7124	ADRB2|HIF1A|IFNG|OPRM1|SERPINE1|PLAU|TNF	-6.59488	0	43	1	1	-8.44398	46.7725
1	-4.44057	GO:2000273	M1	1	0	GO Biological Processes	19	positive regulation of signaling receptor activity	19_GO:0050896 response to stimulus	-4.44057	46.7725	11.6105	30293	29	67	3	4.47761	2.52661	154|3091|3458	ADRB2|HIF1A|IFNG	-3.09304	0	43	0	0	-8.44398	46.7725
1	-4.08647	GO:0070167	M1	1	0	GO Biological Processes	19	regulation of biomineral tissue development	19_GO:0032502 developmental process	-4.08647	17.5586	7.92542	30293	103	67	4	5.97015	2.8946	154|3091|6256|7040	ADRB2|HIF1A|RXRA|TGFB1	-2.77998	0	43	0	0	-8.44398	46.7725
1	-3.83375	GO:0099601	M1	1	0	GO Biological Processes	19	regulation of neurotransmitter receptor activity	19_GO:0050896 response to stimulus	-3.83375	29.487	9.10324	30293	46	67	3	4.47761	2.52661	154|3458|4988	ADRB2|IFNG|OPRM1	-2.55554	0	43	0	0	-8.44398	46.7725
1	-3.80204	GO:0030278	M1	1	0	GO Biological Processes	19	regulation of ossification	19_GO:0032501 multicellular organismal process	-3.80204	14.8241	7.20331	30293	122	67	4	5.97015	2.8946	154|596|3091|6256	ADRB2|BCL2|HIF1A|RXRA	-2.52981	0	43	0	0	-8.44398	46.7725
1	-3.09246	GO:0030500	M1	1	0	GO Biological Processes	19	regulation of bone mineralization	19_GO:0032502 developmental process	-3.09246	16.5415	6.63481	30293	82	67	3	4.47761	2.52661	154|3091|6256	ADRB2|HIF1A|RXRA	-1.88949	0	43	0	0	-8.44398	46.7725
1	-3.00345	GO:0098586	M1	1	0	GO Biological Processes	19	cellular response to virus	19_GO:0044419 biological process involved in interspecies interaction between organisms	-3.00345	15.4137	6.37511	30293	88	67	3	4.47761	2.52661	581|3091|3458	BAX|HIF1A|IFNG	-1.81274	0	43	0	0	-8.44398	46.7725
1	-8.25225	GO:0050878	M1	1	0	GO Biological Processes	19	regulation of body fluid levels	19_GO:0065007 biological regulation	-8.25225	12.8083	10.5066	30293	353	67	10	14.9254	4.35337	959|1128|1131|3091|5054|5294|5328|5566|6532|7422	CD40LG|CHRM1|CHRM3|HIF1A|SERPINE1|PIK3CG|PLAU|PRKACA|SLC6A4|VEGFA	-6.42502	0	44	1	1	-8.25225	24.1138
1	-4.62711	GO:0007589	M1	1	0	GO Biological Processes	19	body fluid secretion	19_GO:0051179 localization	-4.62711	24.1138	9.43584	30293	75	67	4	5.97015	2.8946	1128|1131|3091|7422	CHRM1|CHRM3|HIF1A|VEGFA	-3.25513	0	44	0	0	-8.25225	24.1138
1	-2.95178	GO:0046903	M1	1	0	GO Biological Processes	19	secretion	19_GO:0051179 localization	-2.95178	5.12818	4.50974	30293	529	67	6	8.95522	3.48842	1128|1131|3091|5294|5743|7422	CHRM1|CHRM3|HIF1A|PIK3CG|PTGS2|VEGFA	-1.76508	0	44	0	0	-8.25225	24.1138
1	-2.72474	GO:0007586	M1	1	0	GO Biological Processes	19	digestion	19_GO:0032501 multicellular organismal process	-2.72474	12.3309	5.60521	30293	110	67	3	4.47761	2.52661	1128|1131|5644	CHRM1|CHRM3|PRSS1	-1.55629	0	44	0	0	-8.25225	24.1138
1	-8.17111	GO:0042176	M1	1	0	GO Biological Processes	19	regulation of protein catabolic process	19_GO:0008152 metabolic process	-8.17111	12.5593	10.3877	30293	360	67	10	14.9254	4.35337	207|324|1728|3458|3630|4193|5566|5709|5970|7124	AKT1|APC|NQO1|IFNG|INS|MDM2|PRKACA|PSMD3|RELA|TNF	-6.34774	0	45	1	1	-8.17111	18.2681
1	-4.97834	GO:0045931	M1	1	0	GO Biological Processes	19	positive regulation of mitotic cell cycle	19_GO:0048518 positive regulation of biological process	-4.97834	17.3898	8.81695	30293	130	67	5	7.46269	3.21047	207|1019|4193|5578|5925	AKT1|CDK4|MDM2|PRKCA|RB1	-3.5506	0	45	0	0	-8.17111	18.2681
1	-4.15345	GO:1901992	M1	1	0	GO Biological Processes	19	positive regulation of mitotic cell cycle phase transition	19_GO:0048518 positive regulation of biological process	-4.15345	18.2681	8.10236	30293	99	67	4	5.97015	2.8946	207|1019|4193|5925	AKT1|CDK4|MDM2|RB1	-2.83989	0	45	0	0	-8.17111	18.2681
1	-3.82968	GO:1901989	M1	1	0	GO Biological Processes	19	positive regulation of cell cycle phase transition	19_GO:0048518 positive regulation of biological process	-3.82968	15.0711	7.27146	30293	120	67	4	5.97015	2.8946	207|1019|4193|5925	AKT1|CDK4|MDM2|RB1	-2.55202	0	45	0	0	-8.17111	18.2681
1	-3.77258	GO:0030163	M1	1	0	GO Biological Processes	19	protein catabolic process	19_GO:0008152 metabolic process	-3.77258	5.09447	5.19777	30293	710	67	8	11.9403	3.96149	207|324|836|841|1728|4193|5709|5970	AKT1|APC|CASP3|CASP8|NQO1|MDM2|PSMD3|RELA	-2.50305	0	45	0	0	-8.17111	18.2681
1	-2.79442	GO:2000060	M1	1	0	GO Biological Processes	19	positive regulation of ubiquitin-dependent protein catabolic process	19_GO:0048518 positive regulation of biological process	-2.79442	13.0423	5.79181	30293	104	67	3	4.47761	2.52661	207|4193|8517	AKT1|MDM2|IKBKG	-1.62126	0	45	0	0	-8.17111	18.2681
1	-2.78174	GO:1903050	M1	1	0	GO Biological Processes	19	regulation of proteolysis involved in protein catabolic process	19_GO:0008152 metabolic process	-2.78174	7.93218	4.94672	30293	228	67	4	5.97015	2.8946	207|4193|5566|8517	AKT1|MDM2|PRKACA|IKBKG	-1.60944	0	45	0	0	-8.17111	18.2681
1	-2.5095	GO:1903052	M1	1	0	GO Biological Processes	19	positive regulation of proteolysis involved in protein catabolic process	19_GO:0048518 positive regulation of biological process	-2.5095	10.3542	5.05155	30293	131	67	3	4.47761	2.52661	207|4193|8517	AKT1|MDM2|IKBKG	-1.35073	0	45	0	0	-8.17111	18.2681
1	-2.20125	GO:2000058	M1	1	0	GO Biological Processes	19	regulation of ubiquitin-dependent protein catabolic process	19_GO:0008152 metabolic process	-2.20125	8.02605	4.31231	30293	169	67	3	4.47761	2.52661	207|4193|8517	AKT1|MDM2|IKBKG	-1.06199	0	45	0	0	-8.17111	18.2681
1	-2.09068	GO:0043161	M1	1	0	GO Biological Processes	19	proteasome-mediated ubiquitin-dependent protein catabolic process	19_GO:0008152 metabolic process	-2.09068	5.06593	3.63838	30293	357	67	4	5.97015	2.8946	207|324|4193|5709	AKT1|APC|MDM2|PSMD3	-0.957344	0	45	0	0	-8.17111	18.2681
1	-2.06827	GO:0061136	M1	1	0	GO Biological Processes	19	regulation of proteasomal protein catabolic process	19_GO:0008152 metabolic process	-2.06827	7.17674	4.01041	30293	189	67	3	4.47761	2.52661	207|4193|5566	AKT1|MDM2|PRKACA	-0.935726	0	45	0	0	-8.17111	18.2681
1	-2.0194	GO:0031345	M1	1	0	GO Biological Processes	19	negative regulation of cell projection organization	19_GO:0048519 negative regulation of biological process	-2.0194	6.88529	3.90174	30293	197	67	3	4.47761	2.52661	207|4133|4193	AKT1|MAP2|MDM2	-0.889585	0	45	0	0	-8.17111	18.2681
1	-8.15417	GO:0009743	M1	1	0	GO Biological Processes	19	response to carbohydrate	19_GO:0050896 response to stimulus	-8.15417	19.874	12.024	30293	182	67	8	11.9403	3.96149	836|1728|3091|3383|3480|5566|5743|7124	CASP3|NQO1|HIF1A|ICAM1|IGF1R|PRKACA|PTGS2|TNF	-6.3414	0	46	1	1	-8.15417	20.9599
1	-7.34671	GO:0009746	M1	1	0	GO Biological Processes	19	response to hexose	19_GO:0050896 response to stimulus	-7.34671	20.9599	11.5763	30293	151	67	7	10.4478	3.73691	836|3091|3383|3480|5566|5743|7124	CASP3|HIF1A|ICAM1|IGF1R|PRKACA|PTGS2|TNF	-5.6361	0	46	0	0	-8.15417	20.9599
1	-7.21147	GO:0034284	M1	1	0	GO Biological Processes	19	response to monosaccharide	19_GO:0050896 response to stimulus	-7.21147	20.0313	11.292	30293	158	67	7	10.4478	3.73691	836|3091|3383|3480|5566|5743|7124	CASP3|HIF1A|ICAM1|IGF1R|PRKACA|PTGS2|TNF	-5.514	0	46	0	0	-8.15417	20.9599
1	-6.37108	GO:0042593	M1	1	0	GO Biological Processes	19	glucose homeostasis	19_GO:0042592 homeostatic process	-6.37108	15.0711	9.63362	30293	210	67	7	10.4478	3.73691	207|3091|3383|3480|3630|3643|5566	AKT1|HIF1A|ICAM1|IGF1R|INS|INSR|PRKACA	-4.75944	0	46	0	0	-8.15417	20.9599
1	-6.35718	GO:0033500	M1	1	0	GO Biological Processes	19	carbohydrate homeostasis	19_GO:0042592 homeostatic process	-6.35718	14.9997	9.60767	30293	211	67	7	10.4478	3.73691	207|3091|3383|3480|3630|3643|5566	AKT1|HIF1A|ICAM1|IGF1R|INS|INSR|PRKACA	-4.74907	0	46	0	0	-8.15417	20.9599
1	-5.34691	GO:0048729	M1	1	0	GO Biological Processes	19	tissue morphogenesis	19_GO:0032502 developmental process	-5.34691	7.13896	6.96622	30293	570	67	9	13.4328	4.16604	324|367|596|836|3091|4193|5566|7040|7422	APC|AR|BCL2|CASP3|HIF1A|MDM2|PRKACA|TGFB1|VEGFA	-3.877	0	46	0	0	-8.15417	20.9599
1	-5.21184	GO:0060562	M1	1	0	GO Biological Processes	19	epithelial tube morphogenesis	19_GO:0032502 developmental process	-5.21184	10.0794	7.61423	30293	314	67	7	10.4478	3.73691	367|596|836|3091|5566|7040|7422	AR|BCL2|CASP3|HIF1A|PRKACA|TGFB1|VEGFA	-3.75781	0	46	0	0	-8.15417	20.9599
1	-4.76327	GO:0035148	M1	1	0	GO Biological Processes	19	tube formation	19_GO:0032502 developmental process	-4.76327	15.6991	8.32428	30293	144	67	5	7.46269	3.21047	836|3091|5566|7040|7422	CASP3|HIF1A|PRKACA|TGFB1|VEGFA	-3.36755	0	46	0	0	-8.15417	20.9599
1	-4.72009	GO:0009749	M1	1	0	GO Biological Processes	19	response to glucose	19_GO:0050896 response to stimulus	-4.72009	15.3787	8.22764	30293	147	67	5	7.46269	3.21047	836|3091|3383|3480|5566	CASP3|HIF1A|ICAM1|IGF1R|PRKACA	-3.3364	0	46	0	0	-8.15417	20.9599
1	-4.35351	GO:0071333	M1	1	0	GO Biological Processes	19	cellular response to glucose stimulus	19_GO:0042592 homeostatic process	-4.35351	20.5516	8.64758	30293	88	67	4	5.97015	2.8946	3091|3383|3480|5566	HIF1A|ICAM1|IGF1R|PRKACA	-3.01801	0	46	0	0	-8.15417	20.9599
1	-4.31523	GO:0071331	M1	1	0	GO Biological Processes	19	cellular response to hexose stimulus	19_GO:0050896 response to stimulus	-4.31523	20.0949	8.54129	30293	90	67	4	5.97015	2.8946	3091|3383|3480|5566	HIF1A|ICAM1|IGF1R|PRKACA	-2.98471	0	46	0	0	-8.15417	20.9599
1	-4.27785	GO:0071326	M1	1	0	GO Biological Processes	19	cellular response to monosaccharide stimulus	19_GO:0050896 response to stimulus	-4.27785	19.658	8.43839	30293	92	67	4	5.97015	2.8946	3091|3383|3480|5566	HIF1A|ICAM1|IGF1R|PRKACA	-2.9504	0	46	0	0	-8.15417	20.9599
1	-4.22335	GO:0014020	M1	1	0	GO Biological Processes	19	primary neural tube formation	19_GO:0032502 developmental process	-4.22335	19.0372	8.28998	30293	95	67	4	5.97015	2.8946	836|3091|5566|7040	CASP3|HIF1A|PRKACA|TGFB1	-2.90139	0	46	0	0	-8.15417	20.9599
1	-4.18138	GO:0002009	M1	1	0	GO Biological Processes	19	morphogenesis of an epithelium	19_GO:0032502 developmental process	-4.18138	6.95591	6.02671	30293	455	67	7	10.4478	3.73691	367|596|836|3091|5566|7040|7422	AR|BCL2|CASP3|HIF1A|PRKACA|TGFB1|VEGFA	-2.86484	0	46	0	0	-8.15417	20.9599
1	-4.10296	GO:0001841	M1	1	0	GO Biological Processes	19	neural tube formation	19_GO:0032502 developmental process	-4.10296	17.7308	7.96871	30293	102	67	4	5.97015	2.8946	836|3091|5566|7040	CASP3|HIF1A|PRKACA|TGFB1	-2.7953	0	46	0	0	-8.15417	20.9599
1	-4.08647	GO:0071322	M1	1	0	GO Biological Processes	19	cellular response to carbohydrate stimulus	19_GO:0050896 response to stimulus	-4.08647	17.5586	7.92542	30293	103	67	4	5.97015	2.8946	3091|3383|3480|5566	HIF1A|ICAM1|IGF1R|PRKACA	-2.77998	0	46	0	0	-8.15417	20.9599
1	-3.94535	GO:0001678	M1	1	0	GO Biological Processes	19	intracellular glucose homeostasis	19_GO:0042592 homeostatic process	-3.94535	16.1477	7.56134	30293	112	67	4	5.97015	2.8946	3091|3383|3480|5566	HIF1A|ICAM1|IGF1R|PRKACA	-2.65549	0	46	0	0	-8.15417	20.9599
1	-3.80204	GO:0001838	M1	1	0	GO Biological Processes	19	embryonic epithelial tube formation	19_GO:0032502 developmental process	-3.80204	14.8241	7.20331	30293	122	67	4	5.97015	2.8946	836|3091|5566|7040	CASP3|HIF1A|PRKACA|TGFB1	-2.52981	0	46	0	0	-8.15417	20.9599
1	-3.69612	GO:0072175	M1	1	0	GO Biological Processes	19	epithelial tube formation	19_GO:0032502 developmental process	-3.69612	13.9118	6.94597	30293	130	67	4	5.97015	2.8946	836|3091|5566|7040	CASP3|HIF1A|PRKACA|TGFB1	-2.43509	0	46	0	0	-8.15417	20.9599
1	-3.52653	GO:0016331	M1	1	0	GO Biological Processes	19	morphogenesis of embryonic epithelium	19_GO:0032502 developmental process	-3.52653	12.5593	6.54616	30293	144	67	4	5.97015	2.8946	836|3091|5566|7040	CASP3|HIF1A|PRKACA|TGFB1	-2.28101	0	46	0	0	-8.15417	20.9599
1	-3.51077	GO:0048598	M1	1	0	GO Biological Processes	19	embryonic morphogenesis	19_GO:0032502 developmental process	-3.51077	5.41015	5.07115	30293	585	67	7	10.4478	3.73691	581|836|3091|4318|5566|7040|7157	BAX|CASP3|HIF1A|MMP9|PRKACA|TGFB1|TP53	-2.26678	0	46	0	0	-8.15417	20.9599
1	-3.3842	GO:0021915	M1	1	0	GO Biological Processes	19	neural tube development	19_GO:0032502 developmental process	-3.3842	11.5193	6.22167	30293	157	67	4	5.97015	2.8946	836|3091|5566|7040	CASP3|HIF1A|PRKACA|TGFB1	-2.15806	0	46	0	0	-8.15417	20.9599
1	-2.98924	GO:0001843	M1	1	0	GO Biological Processes	19	neural tube closure	19_GO:0032502 developmental process	-2.98924	15.2405	6.3343	30293	89	67	3	4.47761	2.52661	836|5566|7040	CASP3|PRKACA|TGFB1	-1.80032	0	46	0	0	-8.15417	20.9599
1	-2.9752	GO:0060606	M1	1	0	GO Biological Processes	19	tube closure	19_GO:0032502 developmental process	-2.9752	15.0711	6.29414	30293	90	67	3	4.47761	2.52661	836|5566|7040	CASP3|PRKACA|TGFB1	-1.78762	0	46	0	0	-8.15417	20.9599
1	-7.38657	GO:2000377	M1	1	0	GO Biological Processes	19	regulation of reactive oxygen species metabolic process	19_GO:0008152 metabolic process	-7.38657	21.2412	11.6611	30293	149	67	7	10.4478	3.73691	596|1026|3091|3630|7040|7124|7157	BCL2|CDKN1A|HIF1A|INS|TGFB1|TNF|TP53	-5.66999	0	47	1	1	-7.38657	64.5906
1	-6.47	GO:0002931	M1	1	0	GO Biological Processes	19	response to ischemia	19_GO:0050896 response to stimulus	-6.47	34.7796	12.8356	30293	65	67	5	7.46269	3.21047	596|842|1728|5970|7157	BCL2|CASP9|NQO1|RELA|TP53	-4.84275	0	47	0	0	-7.38657	64.5906
1	-5.36701	GO:2000378	M1	1	0	GO Biological Processes	19	negative regulation of reactive oxygen species metabolic process	19_GO:0048519 negative regulation of biological process	-5.36701	36.9089	11.8438	30293	49	67	4	5.97015	2.8946	596|3091|3630|7157	BCL2|HIF1A|INS|TP53	-3.89453	0	47	0	0	-7.38657	64.5906
1	-4.87399	GO:0060218	M1	1	0	GO Biological Processes	19	hematopoietic stem cell differentiation	19_GO:0032502 developmental process	-4.87399	64.5906	13.7244	30293	21	67	3	4.47761	2.52661	596|1021|7157	BCL2|CDK6|TP53	-3.46515	0	47	0	0	-7.38657	64.5906
1	-4.31067	GO:0030217	M1	1	0	GO Biological Processes	19	T cell differentiation	19_GO:0002376 immune system process	-4.31067	12.6295	7.34704	30293	179	67	5	7.46269	3.21047	596|1021|3558|7040|7157	BCL2|CDK6|IL2|TGFB1|TP53	-2.98125	0	47	0	0	-7.38657	64.5906
1	-4.13644	GO:0002244	M1	1	0	GO Biological Processes	19	hematopoietic progenitor cell differentiation	19_GO:0032502 developmental process	-4.13644	18.0854	8.05717	30293	100	67	4	5.97015	2.8946	596|1021|7040|7157	BCL2|CDK6|TGFB1|TP53	-2.82347	0	47	0	0	-7.38657	64.5906
1	-4.04931	GO:0070232	M1	1	0	GO Biological Processes	19	regulation of T cell apoptotic process	19_GO:0050789 regulation of biological process	-4.04931	34.7796	9.93816	30293	39	67	3	4.47761	2.52661	596|3091|7157	BCL2|HIF1A|TP53	-2.74863	0	47	0	0	-7.38657	64.5906
1	-4.02533	GO:1901615	M1	1	0	GO Biological Processes	19	organic hydroxy compound metabolic process	19_GO:0008152 metabolic process	-4.02533	6.56627	5.79976	30293	482	67	7	10.4478	3.73691	596|1728|1812|3091|3565|5444|7157	BCL2|NQO1|DRD1|HIF1A|IL4|PON1|TP53	-2.72523	0	47	0	0	-7.38657	64.5906
1	-3.56759	GO:0045165	M1	1	0	GO Biological Processes	19	cell fate commitment	19_GO:0032502 developmental process	-3.56759	8.76229	5.89518	30293	258	67	5	7.46269	3.21047	324|596|836|4170|7157	APC|BCL2|CASP3|MCL1|TP53	-2.318	0	47	0	0	-7.38657	64.5906
1	-3.42777	GO:0033077	M1	1	0	GO Biological Processes	19	T cell differentiation in thymus	19_GO:0002376 immune system process	-3.42777	21.5302	7.6799	30293	63	67	3	4.47761	2.52661	596|1021|7157	BCL2|CDK6|TP53	-2.19428	0	47	0	0	-7.38657	64.5906
1	-3.31273	GO:0002520	M1	1	0	GO Biological Processes	19	immune system development	19_GO:0002376 immune system process	-3.31273	11.0277	6.06234	30293	164	67	4	5.97015	2.8946	596|959|7040|7157	BCL2|CD40LG|TGFB1|TP53	-2.09429	0	47	0	0	-7.38657	64.5906
1	-3.13426	GO:0048863	M1	1	0	GO Biological Processes	19	stem cell differentiation	19_GO:0032502 developmental process	-3.13426	9.88272	5.67449	30293	183	67	4	5.97015	2.8946	596|1021|3091|7157	BCL2|CDK6|HIF1A|TP53	-1.92667	0	47	0	0	-7.38657	64.5906
1	-2.86852	GO:0048534	M1	1	0	GO Biological Processes	19	hematopoietic or lymphoid organ development	19_GO:0002376 immune system process	-2.86852	13.8408	5.99446	30293	98	67	3	4.47761	2.52661	596|7040|7157	BCL2|TGFB1|TP53	-1.68842	0	47	0	0	-7.38657	64.5906
1	-2.75906	GO:0072593	M1	1	0	GO Biological Processes	19	reactive oxygen species metabolic process	19_GO:0008152 metabolic process	-2.75906	12.6767	5.69664	30293	107	67	3	4.47761	2.52661	596|1728|7157	BCL2|NQO1|TP53	-1.58847	0	47	0	0	-7.38657	64.5906
1	-7.33559	GO:0090199	M1	1	0	GO Biological Processes	19	regulation of release of cytochrome c from mitochondria	19_GO:0050896 response to stimulus	-7.33559	51.3789	15.7446	30293	44	67	5	7.46269	3.21047	207|581|598|4318|7157	AKT1|BAX|BCL2L1|MMP9|TP53	-5.62646	0	48	1	1	-7.33559	67.8201
1	-6.27681	GO:0006970	M1	1	0	GO Biological Processes	19	response to osmotic stress	19_GO:0050896 response to stimulus	-6.27681	31.8404	12.249	30293	71	67	5	7.46269	3.21047	581|836|5743|7124|7157	BAX|CASP3|PTGS2|TNF|TP53	-4.67682	0	48	0	0	-7.33559	67.8201
1	-6.01822	GO:0010821	M1	1	0	GO Biological Processes	19	regulation of mitochondrion organization	19_GO:0050789 regulation of biological process	-6.01822	18.3298	9.95009	30293	148	67	6	8.95522	3.48842	207|581|598|3091|4318|7157	AKT1|BAX|BCL2L1|HIF1A|MMP9|TP53	-4.45459	0	48	0	0	-7.33559	67.8201
1	-4.94025	GO:0009651	M1	1	0	GO Biological Processes	19	response to salt stress	19_GO:0050896 response to stimulus	-4.94025	67.8201	14.0736	30293	20	67	3	4.47761	2.52661	581|7124|7157	BAX|TNF|TP53	-3.52092	0	48	0	0	-7.33559	67.8201
1	-4.72146	GO:0010822	M1	1	0	GO Biological Processes	19	positive regulation of mitochondrion organization	19_GO:0048518 positive regulation of biological process	-4.72146	25.4724	9.71973	30293	71	67	4	5.97015	2.8946	581|3091|4318|7157	BAX|HIF1A|MMP9|TP53	-3.3364	0	48	0	0	-7.33559	67.8201
1	-4.69369	GO:0090200	M1	1	0	GO Biological Processes	19	positive regulation of release of cytochrome c from mitochondria	19_GO:0048518 positive regulation of biological process	-4.69369	56.5168	12.8098	30293	24	67	3	4.47761	2.52661	581|4318|7157	BAX|MMP9|TP53	-3.31209	0	48	0	0	-7.33559	67.8201
1	-4.53584	GO:0097300	M1	1	0	GO Biological Processes	19	programmed necrotic cell death	19_GO:0009987 cellular process	-4.53584	50.2371	12.0506	30293	27	67	3	4.47761	2.52661	581|7124|7157	BAX|TNF|TP53	-3.1746	0	48	0	0	-7.33559	67.8201
1	-3.53804	GO:2001235	M1	1	0	GO Biological Processes	19	positive regulation of apoptotic signaling pathway	19_GO:0048518 positive regulation of biological process	-3.53804	12.6471	6.57285	30293	143	67	4	5.97015	2.8946	581|4170|7124|7157	BAX|MCL1|TNF|TP53	-2.29049	0	48	0	0	-7.33559	67.8201
1	-3.4076	GO:2001244	M1	1	0	GO Biological Processes	19	positive regulation of intrinsic apoptotic signaling pathway	19_GO:0048518 positive regulation of biological process	-3.4076	21.1938	7.6139	30293	64	67	3	4.47761	2.52661	581|4170|7157	BAX|MCL1|TP53	-2.17658	0	48	0	0	-7.33559	67.8201
1	-6.5436	GO:0002366	M1	1	0	GO Biological Processes	19	leukocyte activation involved in immune response	19_GO:0002376 immune system process	-6.5436	15.9845	9.95956	30293	198	67	7	10.4478	3.73691	959|3383|3458|3558|5294|7124|7157	CD40LG|ICAM1|IFNG|IL2|PIK3CG|TNF|TP53	-4.90645	0	49	1	1	-6.5436	32.2953
1	-6.48488	GO:0002263	M1	1	0	GO Biological Processes	19	cell activation involved in immune response	19_GO:0002376 immune system process	-6.48488	15.668	9.84782	30293	202	67	7	10.4478	3.73691	959|3383|3458|3558|5294|7124|7157	CD40LG|ICAM1|IFNG|IL2|PIK3CG|TNF|TP53	-4.85518	0	49	0	0	-6.5436	32.2953
1	-4.16947	GO:0002252	M1	1	0	GO Biological Processes	19	immune effector process	19_GO:0002376 immune system process	-4.16947	6.92547	6.00927	30293	457	67	7	10.4478	3.73691	959|3383|3458|3558|5294|7124|7157	CD40LG|ICAM1|IFNG|IL2|PIK3CG|TNF|TP53	-2.85352	0	49	0	0	-6.5436	32.2953
1	-3.95233	GO:0045123	M1	1	0	GO Biological Processes	19	cellular extravasation	19_GO:0002376 immune system process	-3.95233	32.2953	9.55532	30293	42	67	3	4.47761	2.52661	3383|5294|7124	ICAM1|PIK3CG|TNF	-2.66191	0	49	0	0	-6.5436	32.2953
1	-3.57909	GO:0007159	M1	1	0	GO Biological Processes	19	leukocyte cell-cell adhesion	19_GO:0009987 cellular process	-3.57909	24.2215	8.1889	30293	56	67	3	4.47761	2.52661	959|3383|7124	CD40LG|ICAM1|TNF	-2.32898	0	49	0	0	-6.5436	32.2953
1	-2.902	GO:0098609	M1	1	0	GO Biological Processes	19	cell-cell adhesion	19_GO:0009987 cellular process	-2.902	5.01443	4.43583	30293	541	67	6	8.95522	3.48842	596|959|3383|5294|6532|7124	BCL2|CD40LG|ICAM1|PIK3CG|SLC6A4|TNF	-1.72016	0	49	0	0	-6.5436	32.2953
1	-2.48182	GO:0002285	M1	1	0	GO Biological Processes	19	lymphocyte activation involved in immune response	19_GO:0002376 immune system process	-2.48182	10.1224	4.9827	30293	134	67	3	4.47761	2.52661	959|3383|7157	CD40LG|ICAM1|TP53	-1.32512	0	49	0	0	-6.5436	32.2953
1	-6.18226	GO:1902042	M1	1	0	GO Biological Processes	19	negative regulation of extrinsic apoptotic signaling pathway via death domain receptors	19_GO:0048519 negative regulation of biological process	-6.18226	58.3399	15.0383	30293	31	67	4	5.97015	2.8946	598|3162|3383|5054	BCL2L1|HMOX1|ICAM1|SERPINE1	-4.59807	0	50	1	1	-6.18226	58.3399
1	-5.40327	GO:1902041	M1	1	0	GO Biological Processes	19	regulation of extrinsic apoptotic signaling pathway via death domain receptors	19_GO:0050896 response to stimulus	-5.40327	37.6779	11.9732	30293	48	67	4	5.97015	2.8946	598|3162|3383|5054	BCL2L1|HMOX1|ICAM1|SERPINE1	-3.9226	0	50	0	0	-6.18226	58.3399
1	-4.15445	GO:2000352	M1	1	0	GO Biological Processes	19	negative regulation of endothelial cell apoptotic process	19_GO:0048519 negative regulation of biological process	-4.15445	37.6779	10.367	30293	36	67	3	4.47761	2.52661	3383|3565|5054	ICAM1|IL4|SERPINE1	-2.8403	0	50	0	0	-6.18226	58.3399
1	-6.09312	GO:0051051	M1	1	0	GO Biological Processes	19	negative regulation of transport	19_GO:0051179 localization	-6.09312	8.80781	7.9621	30293	462	67	9	13.4328	4.16604	207|596|3356|3630|3757|4318|4988|5743|7124	AKT1|BCL2|HTR2A|INS|KCNH2|MMP9|OPRM1|PTGS2|TNF	-4.5231	0	51	1	1	-6.09312	16.9975
1	-4.93025	GO:0043271	M1	1	0	GO Biological Processes	19	negative regulation of monoatomic ion transport	19_GO:0051179 localization	-4.93025	16.9975	8.70511	30293	133	67	5	7.46269	3.21047	596|3356|3757|4318|5743	BCL2|HTR2A|KCNH2|MMP9|PTGS2	-3.51189	0	51	0	0	-6.09312	16.9975
1	-4.76327	GO:0034763	M1	1	0	GO Biological Processes	19	negative regulation of transmembrane transport	19_GO:0051179 localization	-4.76327	15.6991	8.32428	30293	144	67	5	7.46269	3.21047	207|596|3757|4318|7124	AKT1|BCL2|KCNH2|MMP9|TNF	-3.36755	0	51	0	0	-6.09312	16.9975
1	-2.94761	GO:1904063	M1	1	0	GO Biological Processes	19	negative regulation of cation transmembrane transport	19_GO:0051179 localization	-2.94761	14.7435	6.21573	30293	92	67	3	4.47761	2.52661	596|3757|4318	BCL2|KCNH2|MMP9	-1.76136	0	51	0	0	-6.09312	16.9975
1	-2.84329	GO:0034766	M1	1	0	GO Biological Processes	19	negative regulation of monoatomic ion transmembrane transport	19_GO:0051179 localization	-2.84329	13.564	5.92498	30293	100	67	3	4.47761	2.52661	596|3757|4318	BCL2|KCNH2|MMP9	-1.66538	0	51	0	0	-6.09312	16.9975
1	-5.96728	GO:0120161	M1	1	0	GO Biological Processes	19	regulation of cold-induced thermogenesis	19_GO:0042592 homeostatic process	-5.96728	17.9656	9.83972	30293	151	67	6	8.95522	3.48842	154|324|3480|3565|5925|7422	ADRB2|APC|IGF1R|IL4|RB1|VEGFA	-4.40994	0	52	1	1	-5.96728	22.3829
1	-5.51485	GO:0120162	M1	1	0	GO Biological Processes	19	positive regulation of cold-induced thermogenesis	19_GO:0042592 homeostatic process	-5.51485	22.3829	10.1343	30293	101	67	5	7.46269	3.21047	154|324|3480|3565|7422	ADRB2|APC|IGF1R|IL4|VEGFA	-4.02132	0	52	0	0	-5.96728	22.3829
1	-4.73568	GO:0000902	M1	1	0	GO Biological Processes	19	cell morphogenesis	19_GO:0032502 developmental process	-4.73568	5.98413	6.1889	30293	680	67	9	13.4328	4.16604	367|596|836|842|1139|3480|4133|5925|7422	AR|BCL2|CASP3|CASP9|CHRNA7|IGF1R|MAP2|RB1|VEGFA	-3.34637	0	52	0	0	-5.96728	22.3829
1	-4.00805	GO:0120035	M1	1	0	GO Biological Processes	19	regulation of plasma membrane bounded cell projection organization	19_GO:0050789 regulation of biological process	-4.00805	5.51383	5.5029	30293	656	67	8	11.9403	3.96149	207|324|3383|3480|3630|4133|4193|7422	AKT1|APC|ICAM1|IGF1R|INS|MAP2|MDM2|VEGFA	-2.71024	0	52	0	0	-5.96728	22.3829
1	-3.93597	GO:0031344	M1	1	0	GO Biological Processes	19	regulation of cell projection organization	19_GO:0050789 regulation of biological process	-3.93597	5.38255	5.40907	30293	672	67	8	11.9403	3.96149	207|324|3383|3480|3630|4133|4193|7422	AKT1|APC|ICAM1|IGF1R|INS|MAP2|MDM2|VEGFA	-2.64667	0	52	0	0	-5.96728	22.3829
1	-3.36788	GO:0048667	M1	1	0	GO Biological Processes	19	cell morphogenesis involved in neuron differentiation	19_GO:0032502 developmental process	-3.36788	6.16547	5.1387	30293	440	67	6	8.95522	3.48842	596|1139|3480|4133|5925|7422	BCL2|CHRNA7|IGF1R|MAP2|RB1|VEGFA	-2.14368	0	52	0	0	-5.96728	22.3829
1	-3.27129	GO:0010975	M1	1	0	GO Biological Processes	19	regulation of neuron projection development	19_GO:0032502 developmental process	-3.27129	5.91025	4.99075	30293	459	67	6	8.95522	3.48842	207|3480|3630|4133|4193|7422	AKT1|IGF1R|INS|MAP2|MDM2|VEGFA	-2.05476	0	52	0	0	-5.96728	22.3829
1	-3.08187	GO:0031175	M1	1	0	GO Biological Processes	19	neuron projection development	19_GO:0032502 developmental process	-3.08187	4.58023	4.4823	30293	691	67	7	10.4478	3.73691	596|836|1139|3480|4133|5925|7422	BCL2|CASP3|CHRNA7|IGF1R|MAP2|RB1|VEGFA	-1.87983	0	52	0	0	-5.96728	22.3829
1	-2.35957	GO:0048812	M1	1	0	GO Biological Processes	19	neuron projection morphogenesis	19_GO:0032502 developmental process	-2.35957	4.67081	3.83285	30293	484	67	5	7.46269	3.21047	596|1139|3480|4133|7422	BCL2|CHRNA7|IGF1R|MAP2|VEGFA	-1.21026	0	52	0	0	-5.96728	22.3829
1	-2.34082	GO:0120039	M1	1	0	GO Biological Processes	19	plasma membrane bounded cell projection morphogenesis	19_GO:0032502 developmental process	-2.34082	4.62305	3.80279	30293	489	67	5	7.46269	3.21047	596|1139|3480|4133|7422	BCL2|CHRNA7|IGF1R|MAP2|VEGFA	-1.19273	0	52	0	0	-5.96728	22.3829
1	-2.3223	GO:0048858	M1	1	0	GO Biological Processes	19	cell projection morphogenesis	19_GO:0032502 developmental process	-2.3223	4.57626	3.77314	30293	494	67	5	7.46269	3.21047	596|1139|3480|4133|7422	BCL2|CHRNA7|IGF1R|MAP2|VEGFA	-1.17583	0	52	0	0	-5.96728	22.3829
1	-2.07821	GO:0031346	M1	1	0	GO Biological Processes	19	positive regulation of cell projection organization	19_GO:0048518 positive regulation of biological process	-2.07821	5.02371	3.61588	30293	360	67	4	5.97015	2.8946	324|3480|3630|7422	APC|IGF1R|INS|VEGFA	-0.945271	0	52	0	0	-5.96728	22.3829
1	-5.91741	GO:0007584	M1	1	0	GO Biological Processes	19	response to nutrient	19_GO:0050896 response to stimulus	-5.91741	17.6156	9.73248	30293	154	67	6	8.95522	3.48842	1728|3480|4193|5743|5970|6532	NQO1|IGF1R|MDM2|PTGS2|RELA|SLC6A4	-4.36421	0	53	1	1	-5.91741	34.7796
1	-5.01106	GO:0046683	M1	1	0	GO Biological Processes	19	response to organophosphorus	19_GO:0050896 response to stimulus	-5.01106	17.6615	8.89362	30293	128	67	5	7.46269	3.21047	2353|5294|5743|5970|6532	FOS|PIK3CG|PTGS2|RELA|SLC6A4	-3.57552	0	53	0	0	-5.91741	34.7796
1	-4.77788	GO:0014074	M1	1	0	GO Biological Processes	19	response to purine-containing compound	19_GO:0050896 response to stimulus	-4.77788	15.8089	8.35715	30293	143	67	5	7.46269	3.21047	2353|5294|5743|5970|6532	FOS|PIK3CG|PTGS2|RELA|SLC6A4	-3.37928	0	53	0	0	-5.91741	34.7796
1	-4.51636	GO:0033273	M1	1	0	GO Biological Processes	19	response to vitamin	19_GO:0050896 response to stimulus	-4.51636	22.6067	9.11062	30293	80	67	4	5.97015	2.8946	3480|4193|5743|5970	IGF1R|MDM2|PTGS2|RELA	-3.15842	0	53	0	0	-5.91741	34.7796
1	-4.04931	GO:1990776	M1	1	0	GO Biological Processes	19	response to angiotensin	19_GO:0050896 response to stimulus	-4.04931	34.7796	9.93816	30293	39	67	3	4.47761	2.52661	3480|5743|5970	IGF1R|PTGS2|RELA	-2.74863	0	53	0	0	-5.91741	34.7796
1	-3.23977	GO:0071260	M1	1	0	GO Biological Processes	19	cellular response to mechanical stimulus	19_GO:0050896 response to stimulus	-3.23977	18.5809	7.08052	30293	73	67	3	4.47761	2.52661	841|3480|5743	CASP8|IGF1R|PTGS2	-2.02608	0	53	0	0	-5.91741	34.7796
1	-3.04712	GO:0051591	M1	1	0	GO Biological Processes	19	response to cAMP	19_GO:0050896 response to stimulus	-3.04712	15.9577	6.50165	30293	85	67	3	4.47761	2.52661	2353|5294|5970	FOS|PIK3CG|RELA	-1.85101	0	53	0	0	-5.91741	34.7796
1	-5.89898	GO:0006913	M1	1	0	GO Biological Processes	19	nucleocytoplasmic transport	19_GO:0051179 localization	-5.89898	12.8135	8.77699	30293	247	67	7	10.4478	3.73691	207|1026|1812|4792|5566|7040|7157	AKT1|CDKN1A|DRD1|NFKBIA|PRKACA|TGFB1|TP53	-4.34989	0	54	1	1	-5.89898	42.3876
1	-5.8873	GO:0051169	M1	1	0	GO Biological Processes	19	nuclear transport	19_GO:0051179 localization	-5.8873	12.7619	8.75642	30293	248	67	7	10.4478	3.73691	207|1026|1812|4792|5566|7040|7157	AKT1|CDKN1A|DRD1|NFKBIA|PRKACA|TGFB1|TP53	-4.33923	0	54	0	0	-5.89898	42.3876
1	-5.42858	GO:0034504	M1	1	0	GO Biological Processes	19	protein localization to nucleus	19_GO:0051179 localization	-5.42858	14.507	8.72296	30293	187	67	6	8.95522	3.48842	207|1026|1812|4193|4792|7157	AKT1|CDKN1A|DRD1|MDM2|NFKBIA|TP53	-3.94483	0	54	0	0	-5.89898	42.3876
1	-5.29416	GO:0006606	M1	1	0	GO Biological Processes	19	protein import into nucleus	19_GO:0051179 localization	-5.29416	20.1846	9.57647	30293	112	67	5	7.46269	3.21047	207|1026|1812|4792|7157	AKT1|CDKN1A|DRD1|NFKBIA|TP53	-3.83435	0	54	0	0	-5.89898	42.3876
1	-5.20132	GO:0051170	M1	1	0	GO Biological Processes	19	import into nucleus	19_GO:0051179 localization	-5.20132	19.322	9.34858	30293	117	67	5	7.46269	3.21047	207|1026|1812|4792|7157	AKT1|CDKN1A|DRD1|NFKBIA|TP53	-3.74812	0	54	0	0	-5.89898	42.3876
1	-4.51636	GO:2000142	M1	1	0	GO Biological Processes	19	regulation of DNA-templated transcription initiation	19_GO:0008152 metabolic process	-4.51636	22.6067	9.11062	30293	80	67	4	5.97015	2.8946	1019|3725|4792|7157	CDK4|JUN|NFKBIA|TP53	-3.15842	0	54	0	0	-5.89898	42.3876
1	-4.42137	GO:0033365	M1	1	0	GO Biological Processes	19	protein localization to organelle	19_GO:0051179 localization	-4.42137	5.4547	5.80019	30293	746	67	9	13.4328	4.16604	207|1026|1812|3356|4193|4792|5566|5925|7157	AKT1|CDKN1A|DRD1|HTR2A|MDM2|NFKBIA|PRKACA|RB1|TP53	-3.07448	0	54	0	0	-5.89898	42.3876
1	-4.30992	GO:0016242	M1	1	0	GO Biological Processes	19	negative regulation of macroautophagy	19_GO:0048519 negative regulation of biological process	-4.30992	42.3876	11.0285	30293	32	67	3	4.47761	2.52661	207|3162|7157	AKT1|HMOX1|TP53	-2.98125	0	54	0	0	-5.89898	42.3876
1	-3.827	GO:0006886	M1	1	0	GO Biological Processes	19	intracellular protein transport	19_GO:0051179 localization	-3.827	6.09815	5.51555	30293	519	67	7	10.4478	3.73691	207|1026|1812|4792|5566|7040|7157	AKT1|CDKN1A|DRD1|NFKBIA|PRKACA|TGFB1|TP53	-2.54988	0	54	0	0	-5.89898	42.3876
1	-3.67474	GO:0010823	M1	1	0	GO Biological Processes	19	negative regulation of mitochondrion organization	19_GO:0048519 negative regulation of biological process	-3.67474	26.0847	8.5236	30293	52	67	3	4.47761	2.52661	207|598|7157	AKT1|BCL2L1|TP53	-2.4153	0	54	0	0	-5.89898	42.3876
1	-3.33013	GO:2000144	M1	1	0	GO Biological Processes	19	positive regulation of DNA-templated transcription initiation	19_GO:0048518 positive regulation of biological process	-3.33013	19.9471	7.36419	30293	68	67	3	4.47761	2.52661	3725|4792|7157	JUN|NFKBIA|TP53	-2.11074	0	54	0	0	-5.89898	42.3876
1	-3.25731	GO:0060260	M1	1	0	GO Biological Processes	19	regulation of transcription initiation by RNA polymerase II	19_GO:0008152 metabolic process	-3.25731	18.8389	7.13496	30293	72	67	3	4.47761	2.52661	1019|4792|7157	CDK4|NFKBIA|TP53	-2.04315	0	54	0	0	-5.89898	42.3876
1	-3.01323	GO:0010639	M1	1	0	GO Biological Processes	19	negative regulation of organelle organization	19_GO:0048519 negative regulation of biological process	-3.01323	6.61015	4.91239	30293	342	67	5	7.46269	3.21047	207|324|598|4133|7157	AKT1|APC|BCL2L1|MAP2|TP53	-1.82162	0	54	0	0	-5.89898	42.3876
1	-2.97965	GO:0072594	M1	1	0	GO Biological Processes	19	establishment of protein localization to organelle	19_GO:0051179 localization	-2.97965	6.49618	4.85512	30293	348	67	5	7.46269	3.21047	207|1026|1812|4792|7157	AKT1|CDKN1A|DRD1|NFKBIA|TP53	-1.79162	0	54	0	0	-5.89898	42.3876
1	-5.76253	GO:0048145	M1	1	0	GO Biological Processes	19	regulation of fibroblast proliferation	19_GO:0050789 regulation of biological process	-5.76253	25.1186	10.7884	30293	90	67	5	7.46269	3.21047	581|1019|1021|1026|7157	BAX|CDK4|CDK6|CDKN1A|TP53	-4.22454	0	55	1	1	-5.76253	30.8273
1	-4.99832	GO:0030855	M1	1	0	GO Biological Processes	19	epithelial cell differentiation	19_GO:0032502 developmental process	-4.99832	6.45906	6.51916	30293	630	67	9	13.4328	4.16604	207|367|836|1021|1026|3091|3383|7040|7422	AKT1|AR|CASP3|CDK6|CDKN1A|HIF1A|ICAM1|TGFB1|VEGFA	-3.56514	0	55	0	0	-5.76253	30.8273
1	-4.87402	GO:0000082	M1	1	0	GO Biological Processes	19	G1/S transition of mitotic cell cycle	19_GO:0009987 cellular process	-4.87402	27.8237	10.1925	30293	65	67	4	5.97015	2.8946	596|1019|1021|1026	BCL2|CDK4|CDK6|CDKN1A	-3.46515	0	55	0	0	-5.76253	30.8273
1	-4.82158	GO:0044843	M1	1	0	GO Biological Processes	19	cell cycle G1/S phase transition	19_GO:0009987 cellular process	-4.82158	26.9931	10.028	30293	67	67	4	5.97015	2.8946	596|1019|1021|1026	BCL2|CDK4|CDK6|CDKN1A	-3.41861	0	55	0	0	-5.76253	30.8273
1	-4.18786	GO:0002064	M1	1	0	GO Biological Processes	19	epithelial cell development	19_GO:0032502 developmental process	-4.18786	11.8983	7.09481	30293	190	67	5	7.46269	3.21047	367|1021|1026|3091|3383	AR|CDK6|CDKN1A|HIF1A|ICAM1	-2.87072	0	55	0	0	-5.76253	30.8273
1	-4.00653	GO:0002065	M1	1	0	GO Biological Processes	19	columnar/cuboidal epithelial cell differentiation	19_GO:0032502 developmental process	-4.00653	16.7457	7.71773	30293	108	67	4	5.97015	2.8946	1021|1026|3091|7040	CDK6|CDKN1A|HIF1A|TGFB1	-2.70929	0	55	0	0	-5.76253	30.8273
1	-3.91563	GO:1902749	M1	1	0	GO Biological Processes	19	regulation of cell cycle G2/M phase transition	19_GO:0050789 regulation of biological process	-3.91563	15.8644	7.48613	30293	114	67	4	5.97015	2.8946	1019|1021|1026|7157	CDK4|CDK6|CDKN1A|TP53	-2.63191	0	55	0	0	-5.76253	30.8273
1	-3.89163	GO:0002066	M1	1	0	GO Biological Processes	19	columnar/cuboidal epithelial cell development	19_GO:0032502 developmental process	-3.89163	30.8273	9.32173	30293	44	67	3	4.47761	2.52661	1021|1026|3091	CDK6|CDKN1A|HIF1A	-2.61012	0	55	0	0	-5.76253	30.8273
1	-3.62599	GO:0048146	M1	1	0	GO Biological Processes	19	positive regulation of fibroblast proliferation	19_GO:0048518 positive regulation of biological process	-3.62599	25.1186	8.35172	30293	54	67	3	4.47761	2.52661	1019|1021|1026	CDK4|CDK6|CDKN1A	-2.37227	0	55	0	0	-5.76253	30.8273
1	-3.54964	GO:0044772	M1	1	0	GO Biological Processes	19	mitotic cell cycle phase transition	19_GO:0009987 cellular process	-3.54964	12.7362	6.5998	30293	142	67	4	5.97015	2.8946	596|1019|1021|1026	BCL2|CDK4|CDK6|CDKN1A	-2.30158	0	55	0	0	-5.76253	30.8273
1	-3.40525	GO:0044770	M1	1	0	GO Biological Processes	19	cell cycle phase transition	19_GO:0009987 cellular process	-3.40525	11.668	6.26905	30293	155	67	4	5.97015	2.8946	596|1019|1021|1026	BCL2|CDK4|CDK6|CDKN1A	-2.17569	0	55	0	0	-5.76253	30.8273
1	-2.8186	GO:0010389	M1	1	0	GO Biological Processes	19	regulation of G2/M transition of mitotic cell cycle	19_GO:0050789 regulation of biological process	-2.8186	13.2981	5.85746	30293	102	67	3	4.47761	2.52661	1019|1021|1026	CDK4|CDK6|CDKN1A	-1.64242	0	55	0	0	-5.76253	30.8273
1	-5.72569	GO:0150077	M1	1	0	GO Biological Processes	19	regulation of neuroinflammatory response	19_GO:0050896 response to stimulus	-5.72569	45.2134	13.1738	30293	40	67	4	5.97015	2.8946	3565|4318|5743|7124	IL4|MMP9|PTGS2|TNF	-4.19166	0	56	1	1	-5.72569	58.974
1	-5.40327	GO:0002673	M1	1	0	GO Biological Processes	19	regulation of acute inflammatory response	19_GO:0050896 response to stimulus	-5.40327	37.6779	11.9732	30293	48	67	4	5.97015	2.8946	3630|5294|5743|7124	INS|PIK3CG|PTGS2|TNF	-3.9226	0	56	0	0	-5.72569	58.974
1	-4.751	GO:0045932	M1	1	0	GO Biological Processes	19	negative regulation of muscle contraction	19_GO:0048519 negative regulation of biological process	-4.751	58.974	13.0949	30293	23	67	3	4.47761	2.52661	154|5294|5743	ADRB2|PIK3CG|PTGS2	-3.35814	0	56	0	0	-5.72569	58.974
1	-4.48731	GO:0002675	M1	1	0	GO Biological Processes	19	positive regulation of acute inflammatory response	19_GO:0048518 positive regulation of biological process	-4.48731	48.443	11.8247	30293	28	67	3	4.47761	2.52661	5294|5743|7124	PIK3CG|PTGS2|TNF	-3.13331	0	56	0	0	-5.72569	58.974
1	-5.58981	GO:0021537	M1	1	0	GO Biological Processes	19	telencephalon development	19_GO:0032502 developmental process	-5.58981	11.5089	8.24219	30293	275	67	7	10.4478	3.73691	581|836|1021|1812|3091|3480|6331	BAX|CASP3|CDK6|DRD1|HIF1A|IGF1R|SCN5A	-4.0835	0	57	1	1	-5.58981	19.2398
1	-5.37568	GO:0021543	M1	1	0	GO Biological Processes	19	pallium development	19_GO:0032502 developmental process	-5.37568	14.2032	8.61804	30293	191	67	6	8.95522	3.48842	581|836|1021|1812|3091|3480	BAX|CASP3|CDK6|DRD1|HIF1A|IGF1R	-3.90064	0	57	0	0	-5.58981	19.2398
1	-5.36613	GO:0007420	M1	1	0	GO Biological Processes	19	brain development	19_GO:0032502 developmental process	-5.36613	6.21918	6.70632	30293	727	67	10	14.9254	4.35337	581|596|836|1021|1812|3091|3480|6331|6532|7157	BAX|BCL2|CASP3|CDK6|DRD1|HIF1A|IGF1R|SCN5A|SLC6A4|TP53	-3.89451	0	57	0	0	-5.58981	19.2398
1	-5.1131	GO:0060322	M1	1	0	GO Biological Processes	19	head development	19_GO:0032502 developmental process	-5.1131	5.81897	6.40689	30293	777	67	10	14.9254	4.35337	581|596|836|1021|1812|3091|3480|6331|6532|7157	BAX|BCL2|CASP3|CDK6|DRD1|HIF1A|IGF1R|SCN5A|SLC6A4|TP53	-3.66721	0	57	0	0	-5.58981	19.2398
1	-5.06118	GO:0021761	M1	1	0	GO Biological Processes	19	limbic system development	19_GO:0032502 developmental process	-5.06118	18.0854	9.01192	30293	125	67	5	7.46269	3.21047	581|836|1021|1812|3480	BAX|CASP3|CDK6|DRD1|IGF1R	-3.62327	0	57	0	0	-5.58981	19.2398
1	-4.48653	GO:0030900	M1	1	0	GO Biological Processes	19	forebrain development	19_GO:0032502 developmental process	-4.48653	7.77627	6.47985	30293	407	67	7	10.4478	3.73691	581|836|1021|1812|3091|3480|6331	BAX|CASP3|CDK6|DRD1|HIF1A|IGF1R|SCN5A	-3.13318	0	57	0	0	-5.58981	19.2398
1	-4.24131	GO:0021766	M1	1	0	GO Biological Processes	19	hippocampus development	19_GO:0032502 developmental process	-4.24131	19.2398	8.33869	30293	94	67	4	5.97015	2.8946	836|1021|1812|3480	CASP3|CDK6|DRD1|IGF1R	-2.91631	0	57	0	0	-5.58981	19.2398
1	-5.43192	GO:0097284	M1	1	0	GO Biological Processes	19	hepatocyte apoptotic process	19_GO:0009987 cellular process	-5.43192	96.8859	16.895	30293	14	67	3	4.47761	2.52661	598|5294|5925	BCL2L1|PIK3CG|RB1	-3.94641	0	58	1	1	-5.43192	96.8859
1	-2.32248	GO:0098657	M1	1	0	GO Biological Processes	19	import into cell	19_GO:0051179 localization	-2.32248	3.83165	3.58948	30293	708	67	6	8.95522	3.48842	154|598|3643|3757|5294|6532	ADRB2|BCL2L1|INSR|KCNH2|PIK3CG|SLC6A4	-1.17583	0	58	0	0	-5.43192	96.8859
1	-5.43192	GO:0070141	M1	1	0	GO Biological Processes	19	response to UV-A	19_GO:0050896 response to stimulus	-5.43192	96.8859	16.895	30293	14	67	3	4.47761	2.52661	207|4312|4318	AKT1|MMP1|MMP9	-3.94641	0	59	1	1	-5.43192	96.8859
1	-3.83375	GO:0022617	M1	1	0	GO Biological Processes	19	extracellular matrix disassembly	19_GO:0009987 cellular process	-3.83375	29.487	9.10324	30293	46	67	3	4.47761	2.52661	4312|4318|5644	MMP1|MMP9|PRSS1	-2.55554	0	59	0	0	-5.43192	96.8859
1	-3.455	GO:0030198	M1	1	0	GO Biological Processes	19	extracellular matrix organization	19_GO:0009987 cellular process	-3.455	8.28085	5.68943	30293	273	67	5	7.46269	3.21047	4312|4318|5644|7040|7124	MMP1|MMP9|PRSS1|TGFB1|TNF	-2.21654	0	59	0	0	-5.43192	96.8859
1	-3.44773	GO:0043062	M1	1	0	GO Biological Processes	19	extracellular structure organization	19_GO:0009987 cellular process	-3.44773	8.25063	5.67628	30293	274	67	5	7.46269	3.21047	4312|4318|5644|7040|7124	MMP1|MMP9|PRSS1|TGFB1|TNF	-2.21127	0	59	0	0	-5.43192	96.8859
1	-3.4405	GO:0045229	M1	1	0	GO Biological Processes	19	external encapsulating structure organization	19_GO:0009987 cellular process	-3.4405	8.22062	5.66319	30293	275	67	5	7.46269	3.21047	4312|4318|5644|7040|7124	MMP1|MMP9|PRSS1|TGFB1|TNF	-2.20453	0	59	0	0	-5.43192	96.8859
1	-3.42777	GO:0032963	M1	1	0	GO Biological Processes	19	collagen metabolic process	19_GO:0008152 metabolic process	-3.42777	21.5302	7.6799	30293	63	67	3	4.47761	2.52661	3091|4312|4318	HIF1A|MMP1|MMP9	-2.19428	0	59	0	0	-5.43192	96.8859
1	-2.96311	GO:0022411	M1	1	0	GO Biological Processes	19	cellular component disassembly	19_GO:0009987 cellular process	-2.96311	6.44066	4.82698	30293	351	67	5	7.46269	3.21047	4312|4318|5578|5644|7157	MMP1|MMP9|PRKCA|PRSS1|TP53	-1.77597	0	59	0	0	-5.43192	96.8859
1	-5.13313	GO:0045912	M1	1	0	GO Biological Processes	19	negative regulation of carbohydrate metabolic process	19_GO:0048519 negative regulation of biological process	-5.13313	32.2953	11.0361	30293	56	67	4	5.97015	2.8946	3630|5566|7040|7157	INS|PRKACA|TGFB1|TP53	-3.68563	0	60	1	1	-5.13313	32.2953
1	-2.20125	GO:0007369	M1	1	0	GO Biological Processes	19	gastrulation	19_GO:0032502 developmental process	-2.20125	8.02605	4.31231	30293	169	67	3	4.47761	2.52661	4318|5566|7157	MMP9|PRKACA|TP53	-1.06199	0	60	0	0	-5.13313	32.2953
1	-5.06118	GO:0001952	M1	1	0	GO Biological Processes	19	regulation of cell-matrix adhesion	19_GO:0050789 regulation of biological process	-5.06118	18.0854	9.01192	30293	125	67	5	7.46269	3.21047	596|1021|5054|5328|7422	BCL2|CDK6|SERPINE1|PLAU|VEGFA	-3.62327	0	61	1	1	-5.06118	45.2134
1	-4.84759	GO:0070613	M1	1	0	GO Biological Processes	19	regulation of protein processing	19_GO:0008152 metabolic process	-4.84759	27.4021	10.1094	30293	66	67	4	5.97015	2.8946	4193|5054|5328|5566	MDM2|SERPINE1|PLAU|PRKACA	-3.44243	0	61	0	0	-5.06118	45.2134
1	-4.74592	GO:1903317	M1	1	0	GO Biological Processes	19	regulation of protein maturation	19_GO:0008152 metabolic process	-4.74592	25.8362	9.79439	30293	70	67	4	5.97015	2.8946	4193|5054|5328|5566	MDM2|SERPINE1|PLAU|PRKACA	-3.35448	0	61	0	0	-5.06118	45.2134
1	-4.3955	GO:0010955	M1	1	0	GO Biological Processes	19	negative regulation of protein processing	19_GO:0048519 negative regulation of biological process	-4.3955	45.2134	11.407	30293	30	67	3	4.47761	2.52661	4193|5054|5328	MDM2|SERPINE1|PLAU	-3.05371	0	61	0	0	-5.06118	45.2134
1	-4.3955	GO:1903318	M1	1	0	GO Biological Processes	19	negative regulation of protein maturation	19_GO:0048519 negative regulation of biological process	-4.3955	45.2134	11.407	30293	30	67	3	4.47761	2.52661	4193|5054|5328	MDM2|SERPINE1|PLAU	-3.05371	0	61	0	0	-5.06118	45.2134
1	-4.31523	GO:0014910	M1	1	0	GO Biological Processes	19	regulation of smooth muscle cell migration	19_GO:0040011 locomotion	-4.31523	20.0949	8.54129	30293	90	67	4	5.97015	2.8946	596|4193|5054|5328	BCL2|MDM2|SERPINE1|PLAU	-2.98471	0	61	0	0	-5.06118	45.2134
1	-3.8793	GO:0010810	M1	1	0	GO Biological Processes	19	regulation of cell-substrate adhesion	19_GO:0050789 regulation of biological process	-3.8793	10.2293	6.48327	30293	221	67	5	7.46269	3.21047	596|1021|5054|5328|7422	BCL2|CDK6|SERPINE1|PLAU|VEGFA	-2.59945	0	61	0	0	-5.06118	45.2134
1	-3.75169	GO:0033628	M1	1	0	GO Biological Processes	19	regulation of cell adhesion mediated by integrin	19_GO:0050789 regulation of biological process	-3.75169	27.6817	8.80041	30293	49	67	3	4.47761	2.52661	5054|5294|5328	SERPINE1|PIK3CG|PLAU	-2.48377	0	61	0	0	-5.06118	45.2134
1	-3.25731	GO:0061045	M1	1	0	GO Biological Processes	19	negative regulation of wound healing	19_GO:0048519 negative regulation of biological process	-3.25731	18.8389	7.13496	30293	72	67	3	4.47761	2.52661	5054|5328|7124	SERPINE1|PLAU|TNF	-2.04315	0	61	0	0	-5.06118	45.2134
1	-3.17921	GO:1903034	M1	1	0	GO Biological Processes	19	regulation of response to wounding	19_GO:0050896 response to stimulus	-3.17921	10.1603	5.77086	30293	178	67	4	5.97015	2.8946	3480|5054|5328|7124	IGF1R|SERPINE1|PLAU|TNF	-1.96928	0	61	0	0	-5.06118	45.2134
1	-3.12366	GO:1903036	M1	1	0	GO Biological Processes	19	positive regulation of response to wounding	19_GO:0048518 positive regulation of biological process	-3.12366	16.955	6.72755	30293	80	67	3	4.47761	2.52661	3480|5054|5328	IGF1R|SERPINE1|PLAU	-1.91653	0	61	0	0	-5.06118	45.2134
1	-2.9074	GO:1903035	M1	1	0	GO Biological Processes	19	negative regulation of response to wounding	19_GO:0048519 negative regulation of biological process	-2.9074	14.2779	6.10259	30293	95	67	3	4.47761	2.52661	5054|5328|7124	SERPINE1|PLAU|TNF	-1.72512	0	61	0	0	-5.06118	45.2134
1	-2.4548	GO:0061041	M1	1	0	GO Biological Processes	19	regulation of wound healing	19_GO:0050896 response to stimulus	-2.4548	9.90075	4.91599	30293	137	67	3	4.47761	2.52661	5054|5328|7124	SERPINE1|PLAU|TNF	-1.30016	0	61	0	0	-5.06118	45.2134
1	-4.94632	GO:0060537	M1	1	0	GO Biological Processes	19	muscle tissue development	19_GO:0032502 developmental process	-4.94632	9.17374	7.18882	30293	345	67	7	10.4478	3.73691	148|596|2353|5925|6331|7040|7422	ADRA1A|BCL2|FOS|RB1|SCN5A|TGFB1|VEGFA	-3.52243	0	62	1	1	-4.94632	14.4298
1	-3.10794	GO:0051302	M1	1	0	GO Biological Processes	19	regulation of cell division	19_GO:0050789 regulation of biological process	-3.10794	9.72332	5.61844	30293	186	67	4	5.97015	2.8946	598|3480|7040|7422	BCL2L1|IGF1R|TGFB1|VEGFA	-1.90266	0	62	0	0	-4.94632	14.4298
1	-3.03993	GO:0048738	M1	1	0	GO Biological Processes	19	cardiac muscle tissue development	19_GO:0032502 developmental process	-3.03993	9.32236	5.47498	30293	194	67	4	5.97015	2.8946	148|6331|7040|7422	ADRA1A|SCN5A|TGFB1|VEGFA	-1.84473	0	62	0	0	-4.94632	14.4298
1	-2.99092	GO:0014706	M1	1	0	GO Biological Processes	19	striated muscle tissue development	19_GO:0032502 developmental process	-2.99092	9.04269	5.37272	30293	200	67	4	5.97015	2.8946	148|6331|7040|7422	ADRA1A|SCN5A|TGFB1|VEGFA	-1.80066	0	62	0	0	-4.94632	14.4298
1	-2.92065	GO:0043502	M1	1	0	GO Biological Processes	19	regulation of muscle adaptation	19_GO:0032501 multicellular organismal process	-2.92065	14.4298	6.13972	30293	94	67	3	4.47761	2.52661	148|5578|6331	ADRA1A|PRKCA|SCN5A	-1.73705	0	62	0	0	-4.94632	14.4298
1	-2.92065	GO:0051781	M1	1	0	GO Biological Processes	19	positive regulation of cell division	19_GO:0048518 positive regulation of biological process	-2.92065	14.4298	6.13972	30293	94	67	3	4.47761	2.52661	3480|7040|7422	IGF1R|TGFB1|VEGFA	-1.73705	0	62	0	0	-4.94632	14.4298
1	-2.41117	GO:0050921	M1	1	0	GO Biological Processes	19	positive regulation of chemotaxis	19_GO:0040011 locomotion	-2.41117	9.55213	4.80927	30293	142	67	3	4.47761	2.52661	5054|7040|7422	SERPINE1|TGFB1|VEGFA	-1.25981	0	62	0	0	-4.94632	14.4298
1	-4.9027	GO:0006468	M1	1	0	GO Biological Processes	19	protein phosphorylation	19_GO:0008152 metabolic process	-4.9027	7.38178	6.70535	30293	490	67	8	11.9403	3.96149	207|1019|1021|3480|3565|3643|5566|5578	AKT1|CDK4|CDK6|IGF1R|IL4|INSR|PRKACA|PRKCA	-3.49015	0	63	1	1	-4.9027	9.3545
1	-4.54117	GO:0016310	M1	1	0	GO Biological Processes	19	phosphorylation	19_GO:0008152 metabolic process	-4.54117	5.65168	5.94757	30293	720	67	9	13.4328	4.16604	207|1019|1021|3480|3565|3643|5294|5566|5578	AKT1|CDK4|CDK6|IGF1R|IL4|INSR|PIK3CG|PRKACA|PRKCA	-3.1766	0	63	0	0	-4.9027	9.3545
1	-3.76114	GO:0018193	M1	1	0	GO Biological Processes	19	peptidyl-amino acid modification	19_GO:0008152 metabolic process	-3.76114	5.94914	5.42216	30293	532	67	7	10.4478	3.73691	207|3480|3565|3643|4193|5566|5578	AKT1|IGF1R|IL4|INSR|MDM2|PRKACA|PRKCA	-2.49215	0	63	0	0	-4.9027	9.3545
1	-2.38578	GO:0032006	M1	1	0	GO Biological Processes	19	regulation of TOR signaling	19_GO:0050896 response to stimulus	-2.38578	9.3545	4.74773	30293	145	67	3	4.47761	2.52661	207|3091|5566	AKT1|HIF1A|PRKACA	-1.23565	0	63	0	0	-4.9027	9.3545
1	-2.25195	GO:0018105	M1	1	0	GO Biological Processes	19	peptidyl-serine phosphorylation	19_GO:0008152 metabolic process	-2.25195	8.37286	4.42994	30293	162	67	3	4.47761	2.52661	207|5566|5578	AKT1|PRKACA|PRKCA	-1.1095	0	63	0	0	-4.9027	9.3545
1	-2.1596	GO:0018209	M1	1	0	GO Biological Processes	19	peptidyl-serine modification	19_GO:0008152 metabolic process	-2.1596	7.75087	4.21674	30293	175	67	3	4.47761	2.52661	207|5566|5578	AKT1|PRKACA|PRKCA	-1.02352	0	63	0	0	-4.9027	9.3545
1	-4.64281	GO:0045927	M1	1	0	GO Biological Processes	19	positive regulation of growth	19_GO:0040007 growth	-4.64281	10.5557	7.24298	30293	257	67	6	8.95522	3.48842	207|596|3558|3630|3643|7422	AKT1|BCL2|IL2|INS|INSR|VEGFA	-3.26605	0	64	1	1	-4.64281	27.6817
1	-4.5174	GO:0030307	M1	1	0	GO Biological Processes	19	positive regulation of cell growth	19_GO:0040007 growth	-4.5174	13.9548	7.78379	30293	162	67	5	7.46269	3.21047	207|596|3558|3630|7422	AKT1|BCL2|IL2|INS|VEGFA	-3.15842	0	64	0	0	-4.64281	27.6817
1	-4.18951	GO:0007162	M1	1	0	GO Biological Processes	19	negative regulation of cell adhesion	19_GO:0048519 negative regulation of biological process	-4.18951	8.75099	6.4582	30293	310	67	6	8.95522	3.48842	207|836|3558|5054|7040|7422	AKT1|CASP3|IL2|SERPINE1|TGFB1|VEGFA	-2.87177	0	64	0	0	-4.64281	27.6817
1	-4.05226	GO:0022408	M1	1	0	GO Biological Processes	19	negative regulation of cell-cell adhesion	19_GO:0048519 negative regulation of biological process	-4.05226	11.1363	6.82226	30293	203	67	5	7.46269	3.21047	207|836|3558|7040|7422	AKT1|CASP3|IL2|TGFB1|VEGFA	-2.74863	0	64	0	0	-4.64281	27.6817
1	-3.75169	GO:0035924	M1	1	0	GO Biological Processes	19	cellular response to vascular endothelial growth factor stimulus	19_GO:0050896 response to stimulus	-3.75169	27.6817	8.80041	30293	49	67	3	4.47761	2.52661	207|5970|7422	AKT1|RELA|VEGFA	-2.48377	0	64	0	0	-4.64281	27.6817
1	-3.46913	GO:0002040	M1	1	0	GO Biological Processes	19	sprouting angiogenesis	19_GO:0032502 developmental process	-3.46913	22.2361	7.81659	30293	61	67	3	4.47761	2.52661	207|7040|7422	AKT1|TGFB1|VEGFA	-2.22866	0	64	0	0	-4.64281	27.6817
1	-3.26367	GO:0048639	M1	1	0	GO Biological Processes	19	positive regulation of developmental growth	19_GO:0040007 growth	-3.26367	10.7014	5.95433	30293	169	67	4	5.97015	2.8946	207|596|3643|7422	AKT1|BCL2|INSR|VEGFA	-2.04761	0	64	0	0	-4.64281	27.6817
1	-3.04712	GO:0033555	M1	1	0	GO Biological Processes	19	multicellular organismal response to stress	19_GO:0032501 multicellular organismal process	-3.04712	15.9577	6.50165	30293	85	67	3	4.47761	2.52661	207|596|1812	AKT1|BCL2|DRD1	-1.85101	0	64	0	0	-4.64281	27.6817
1	-2.36095	GO:1903038	M1	1	0	GO Biological Processes	19	negative regulation of leukocyte cell-cell adhesion	19_GO:0048519 negative regulation of biological process	-2.36095	9.16489	4.68796	30293	148	67	3	4.47761	2.52661	207|836|3558	AKT1|CASP3|IL2	-1.21123	0	64	0	0	-4.64281	27.6817
1	-4.6409	GO:0034330	M1	1	0	GO Biological Processes	19	cell junction organization	19_GO:0009987 cellular process	-4.6409	6.78626	6.34535	30293	533	67	8	11.9403	3.96149	324|596|1139|1812|3480|3643|5578|7040	APC|BCL2|CHRNA7|DRD1|IGF1R|INSR|PRKCA|TGFB1	-3.26482	0	65	1	1	-4.6409	20.7878
1	-4.37299	GO:0034103	M1	1	0	GO Biological Processes	19	regulation of tissue remodeling	19_GO:0032501 multicellular organismal process	-4.37299	20.7878	8.70204	30293	87	67	4	5.97015	2.8946	3558|5578|7040|7157	IL2|PRKCA|TGFB1|TP53	-3.03562	0	65	0	0	-4.6409	20.7878
1	-2.44341	GO:0034329	M1	1	0	GO Biological Processes	19	cell junction assembly	19_GO:0009987 cellular process	-2.44341	6.39059	4.28951	30293	283	67	4	5.97015	2.8946	324|596|1812|5578	APC|BCL2|DRD1|PRKCA	-1.29041	0	65	0	0	-4.6409	20.7878
1	-2.14607	GO:0045216	M1	1	0	GO Biological Processes	19	cell-cell junction organization	19_GO:0009987 cellular process	-2.14607	7.66329	4.18589	30293	177	67	3	4.47761	2.52661	324|5578|7040	APC|PRKCA|TGFB1	-1.01077	0	65	0	0	-4.6409	20.7878
1	-4.63647	GO:0007612	M1	1	0	GO Biological Processes	19	learning	19_GO:0032501 multicellular organismal process	-4.63647	14.7756	8.0426	30293	153	67	5	7.46269	3.21047	1812|2353|3091|3643|5743	DRD1|FOS|HIF1A|INSR|PTGS2	-3.26245	0	66	1	1	-4.63647	18.8389
1	-3.25731	GO:0014823	M1	1	0	GO Biological Processes	19	response to activity	19_GO:0050896 response to stimulus	-3.25731	18.8389	7.13496	30293	72	67	3	4.47761	2.52661	2353|3091|7124	FOS|HIF1A|TNF	-2.04315	0	66	0	0	-4.63647	18.8389
1	-3.03238	GO:0008306	M1	1	0	GO Biological Processes	19	associative learning	19_GO:0032501 multicellular organismal process	-3.03238	15.7721	6.45877	30293	86	67	3	4.47761	2.52661	1812|2353|3091	DRD1|FOS|HIF1A	-1.83853	0	66	0	0	-4.63647	18.8389
1	-4.62931	GO:0006351	M1	1	0	GO Biological Processes	19	DNA-templated transcription	19_GO:0008152 metabolic process	-4.62931	6.76089	6.32959	30293	535	67	8	11.9403	3.96149	154|367|2353|3558|5925|5970|6256|7157	ADRB2|AR|FOS|IL2|RB1|RELA|RXRA|TP53	-3.25597	0	67	1	1	-4.62931	12.1541
1	-4.56916	GO:0006366	M1	1	0	GO Biological Processes	19	transcription by RNA polymerase II	19_GO:0008152 metabolic process	-4.56916	8.01251	6.60483	30293	395	67	7	10.4478	3.73691	154|367|2353|3558|5925|6256|7157	ADRB2|AR|FOS|IL2|RB1|RXRA|TP53	-3.20191	0	67	0	0	-4.62931	12.1541
1	-4.55516	GO:0032774	M1	1	0	GO Biological Processes	19	RNA biosynthetic process	19_GO:0008152 metabolic process	-4.55516	6.6005	6.22904	30293	548	67	8	11.9403	3.96149	154|367|2353|3558|5925|5970|6256|7157	ADRB2|AR|FOS|IL2|RB1|RELA|RXRA|TP53	-3.18993	0	67	0	0	-4.62931	12.1541
1	-4.23161	GO:0030522	M1	1	0	GO Biological Processes	19	intracellular receptor signaling pathway	19_GO:0050896 response to stimulus	-4.23161	12.1541	7.18406	30293	186	67	5	7.46269	3.21047	367|4792|5970|6256|7124	AR|NFKBIA|RELA|RXRA|TNF	-2.90722	0	67	0	0	-4.62931	12.1541
1	-2.5002	GO:0009755	M1	1	0	GO Biological Processes	19	hormone-mediated signaling pathway	19_GO:0050896 response to stimulus	-2.5002	10.2758	5.02835	30293	132	67	3	4.47761	2.52661	367|5970|6256	AR|RELA|RXRA	-1.34184	0	67	0	0	-4.62931	12.1541
1	-4.53584	GO:0010875	M1	1	0	GO Biological Processes	19	positive regulation of cholesterol efflux	19_GO:0051179 localization	-4.53584	50.2371	12.0506	30293	27	67	3	4.47761	2.52661	4792|5444|6256	NFKBIA|PON1|RXRA	-3.1746	0	68	1	1	-4.53584	50.2371
1	-4.27785	GO:0032411	M1	1	0	GO Biological Processes	19	positive regulation of transporter activity	19_GO:0051179 localization	-4.27785	19.658	8.43839	30293	92	67	4	5.97015	2.8946	154|3458|5444|6256	ADRB2|IFNG|PON1|RXRA	-2.9504	0	68	0	0	-4.53584	50.2371
1	-4.25387	GO:1905952	M1	1	0	GO Biological Processes	19	regulation of lipid localization	19_GO:0051179 localization	-4.25387	12.2863	7.22973	30293	184	67	5	7.46269	3.21047	207|4792|5444|6256|7124	AKT1|NFKBIA|PON1|RXRA|TNF	-2.92826	0	68	0	0	-4.53584	50.2371
1	-4.04931	GO:0032373	M1	1	0	GO Biological Processes	19	positive regulation of sterol transport	19_GO:0051179 localization	-4.04931	34.7796	9.93816	30293	39	67	3	4.47761	2.52661	4792|5444|6256	NFKBIA|PON1|RXRA	-2.74863	0	68	0	0	-4.53584	50.2371
1	-4.04931	GO:0032376	M1	1	0	GO Biological Processes	19	positive regulation of cholesterol transport	19_GO:0051179 localization	-4.04931	34.7796	9.93816	30293	39	67	3	4.47761	2.52661	4792|5444|6256	NFKBIA|PON1|RXRA	-2.74863	0	68	0	0	-4.53584	50.2371
1	-3.62599	GO:0010874	M1	1	0	GO Biological Processes	19	regulation of cholesterol efflux	19_GO:0051179 localization	-3.62599	25.1186	8.35172	30293	54	67	3	4.47761	2.52661	4792|5444|6256	NFKBIA|PON1|RXRA	-2.37227	0	68	0	0	-4.53584	50.2371
1	-3.41589	GO:0032368	M1	1	0	GO Biological Processes	19	regulation of lipid transport	19_GO:0051179 localization	-3.41589	11.7437	6.29307	30293	154	67	4	5.97015	2.8946	207|4792|5444|6256	AKT1|NFKBIA|PON1|RXRA	-2.18387	0	68	0	0	-4.53584	50.2371
1	-3.10796	GO:0032371	M1	1	0	GO Biological Processes	19	regulation of sterol transport	19_GO:0051179 localization	-3.10796	16.7457	6.68077	30293	81	67	3	4.47761	2.52661	4792|5444|6256	NFKBIA|PON1|RXRA	-1.90266	0	68	0	0	-4.53584	50.2371
1	-3.10796	GO:0032374	M1	1	0	GO Biological Processes	19	regulation of cholesterol transport	19_GO:0051179 localization	-3.10796	16.7457	6.68077	30293	81	67	3	4.47761	2.52661	4792|5444|6256	NFKBIA|PON1|RXRA	-1.90266	0	68	0	0	-4.53584	50.2371
1	-3.01783	GO:0032370	M1	1	0	GO Biological Processes	19	positive regulation of lipid transport	19_GO:0051179 localization	-3.01783	15.5908	6.41659	30293	87	67	3	4.47761	2.52661	4792|5444|6256	NFKBIA|PON1|RXRA	-1.82578	0	68	0	0	-4.53584	50.2371
1	-2.70242	GO:1905954	M1	1	0	GO Biological Processes	19	positive regulation of lipid localization	19_GO:0051179 localization	-2.70242	12.1107	5.54621	30293	112	67	3	4.47761	2.52661	4792|5444|6256	NFKBIA|PON1|RXRA	-1.53566	0	68	0	0	-4.53584	50.2371
1	-4.38113	GO:0050680	M1	1	0	GO Biological Processes	19	negative regulation of epithelial cell proliferation	19_GO:0048519 negative regulation of biological process	-4.38113	13.0675	7.49416	30293	173	67	5	7.46269	3.21047	367|1021|5925|7040|7124	AR|CDK6|RB1|TGFB1|TNF	-3.04188	0	69	1	1	-4.38113	13.0675
1	-2.28965	GO:0045667	M1	1	0	GO Biological Processes	19	regulation of osteoblast differentiation	19_GO:0032502 developmental process	-2.28965	8.63951	4.51839	30293	157	67	3	4.47761	2.52661	1021|5566|7124	CDK6|PRKACA|TNF	-1.1464	0	69	0	0	-4.38113	13.0675
1	-4.0222	GO:0060078	M1	1	0	GO Biological Processes	19	regulation of postsynaptic membrane potential	19_GO:0065007 biological regulation	-4.0222	16.9022	7.75814	30293	107	67	4	5.97015	2.8946	207|1128|1139|3359	AKT1|CHRM1|CHRNA7|HTR3A	-2.72324	0	70	1	1	-4.0222	19.9471
1	-3.33013	GO:0060079	M1	1	0	GO Biological Processes	19	excitatory postsynaptic potential	19_GO:0032501 multicellular organismal process	-3.33013	19.9471	7.36419	30293	68	67	3	4.47761	2.52661	207|1139|3359	AKT1|CHRNA7|HTR3A	-2.11074	0	70	0	0	-4.0222	19.9471
1	-3.22248	GO:0099565	M1	1	0	GO Biological Processes	19	chemical synaptic transmission, postsynaptic	19_GO:0032501 multicellular organismal process	-3.22248	18.3298	7.02716	30293	74	67	3	4.47761	2.52661	207|1139|3359	AKT1|CHRNA7|HTR3A	-2.0102	0	70	0	0	-4.0222	19.9471
1	-3.95233	GO:0009409	M1	1	0	GO Biological Processes	19	response to cold	19_GO:0050896 response to stimulus	-3.95233	32.2953	9.55532	30293	42	67	3	4.47761	2.52661	154|4792|5566	ADRB2|NFKBIA|PRKACA	-2.66191	0	71	1	1	-3.95233	32.2953
1	-3.92161	GO:0033574	M1	1	0	GO Biological Processes	19	response to testosterone	19_GO:0050896 response to stimulus	-3.92161	31.5443	9.43653	30293	43	67	3	4.47761	2.52661	367|1728|3480	AR|NQO1|IGF1R	-2.63517	0	72	1	1	-3.92161	31.5443
1	-3.4266	GO:0071383	M1	1	0	GO Biological Processes	19	cellular response to steroid hormone stimulus	19_GO:0050896 response to stimulus	-3.4266	11.8205	6.31732	30293	153	67	4	5.97015	2.8946	367|842|3480|6256	AR|CASP9|IGF1R|RXRA	-2.1936	0	72	0	0	-3.92161	31.5443
1	-3.85781	GO:0097237	M1	1	0	GO Biological Processes	19	cellular response to toxic substance	19_GO:0050896 response to stimulus	-3.85781	15.3266	7.34127	30293	118	67	4	5.97015	2.8946	1728|5742|5743|7124	NQO1|PTGS1|PTGS2|TNF	-2.57851	0	73	1	1	-3.85781	15.3266
1	-3.00723	GO:0032787	M1	1	0	GO Biological Processes	19	monocarboxylic acid metabolic process	19_GO:0008152 metabolic process	-3.00723	5.25738	4.59238	30293	516	67	6	8.95522	3.48842	31|3091|3356|5742|5743|7157	ACACA|HIF1A|HTR2A|PTGS1|PTGS2|TP53	-1.81607	0	73	0	0	-3.85781	15.3266
1	-2.98924	GO:0098869	M1	1	0	GO Biological Processes	19	cellular oxidant detoxification	19_GO:0098754 detoxification	-2.98924	15.2405	6.3343	30293	89	67	3	4.47761	2.52661	1728|5742|5743	NQO1|PTGS1|PTGS2	-1.80032	0	73	0	0	-3.85781	15.3266
1	-2.73607	GO:1990748	M1	1	0	GO Biological Processes	19	cellular detoxification	19_GO:0098754 detoxification	-2.73607	12.4441	5.63529	30293	109	67	3	4.47761	2.52661	1728|5742|5743	NQO1|PTGS1|PTGS2	-1.56676	0	73	0	0	-3.85781	15.3266
1	-2.64842	GO:0006633	M1	1	0	GO Biological Processes	19	fatty acid biosynthetic process	19_GO:0008152 metabolic process	-2.64842	11.5932	5.40505	30293	117	67	3	4.47761	2.52661	31|5742|5743	ACACA|PTGS1|PTGS2	-1.48378	0	73	0	0	-3.85781	15.3266
1	-2.46374	GO:0098754	M1	1	0	GO Biological Processes	19	detoxification	19_GO:0098754 detoxification	-2.46374	9.97355	4.938	30293	136	67	3	4.47761	2.52661	1728|5742|5743	NQO1|PTGS1|PTGS2	-1.30827	0	73	0	0	-3.85781	15.3266
1	-2.2155	GO:0072330	M1	1	0	GO Biological Processes	19	monocarboxylic acid biosynthetic process	19_GO:0008152 metabolic process	-2.2155	8.12217	4.34521	30293	167	67	3	4.47761	2.52661	31|5742|5743	ACACA|PTGS1|PTGS2	-1.07544	0	73	0	0	-3.85781	15.3266
1	-3.65012	GO:0051899	M1	1	0	GO Biological Processes	19	membrane depolarization	19_GO:0065007 biological regulation	-3.65012	25.5925	8.43647	30293	53	67	3	4.47761	2.52661	3757|6331|6532	KCNH2|SCN5A|SLC6A4	-2.39433	0	74	1	1	-3.65012	25.5925
1	-3.34904	GO:0061337	M1	1	0	GO Biological Processes	19	cardiac conduction	19_GO:0032501 multicellular organismal process	-3.34904	20.2448	7.42458	30293	67	67	3	4.47761	2.52661	3757|5566|6331	KCNH2|PRKACA|SCN5A	-2.12725	0	74	0	0	-3.65012	25.5925
1	-2.8186	GO:0043266	M1	1	0	GO Biological Processes	19	regulation of potassium ion transport	19_GO:0051179 localization	-2.8186	13.2981	5.85746	30293	102	67	3	4.47761	2.52661	1812|3356|3757	DRD1|HTR2A|KCNH2	-1.64242	0	74	0	0	-3.65012	25.5925
1	-2.80644	GO:0001508	M1	1	0	GO Biological Processes	19	action potential	19_GO:0065007 biological regulation	-2.80644	13.169	5.82441	30293	103	67	3	4.47761	2.52661	1812|3757|6331	DRD1|KCNH2|SCN5A	-1.6307	0	74	0	0	-3.65012	25.5925
1	-2.6172	GO:0006941	M1	1	0	GO Biological Processes	19	striated muscle contraction	19_GO:0032501 multicellular organismal process	-2.6172	11.3034	5.32441	30293	120	67	3	4.47761	2.52661	3757|6331|7124	KCNH2|SCN5A|TNF	-1.45508	0	74	0	0	-3.65012	25.5925
1	-3.34904	GO:0070301	M1	1	0	GO Biological Processes	19	cellular response to hydrogen peroxide	19_GO:0050896 response to stimulus	-3.34904	20.2448	7.42458	30293	67	67	3	4.47761	2.52661	1728|4193|5970	NQO1|MDM2|RELA	-2.12725	0	75	1	1	-3.34904	20.2448
1	-2.68051	GO:0042177	M1	1	0	GO Biological Processes	19	negative regulation of protein catabolic process	19_GO:0048519 negative regulation of biological process	-2.68051	11.8983	5.48869	30293	114	67	3	4.47761	2.52661	1728|3630|5970	NQO1|INS|RELA	-1.5146	0	75	0	0	-3.34904	20.2448
1	-3.07715	GO:0042475	M1	1	0	GO Biological Processes	19	odontogenesis of dentin-containing tooth	19_GO:0032502 developmental process	-3.07715	16.3422	6.58965	30293	83	67	3	4.47761	2.52661	581|5054|6331	BAX|SERPINE1|SCN5A	-1.87648	0	76	1	1	-3.07715	16.3422
1	-2.60698	GO:0042476	M1	1	0	GO Biological Processes	19	odontogenesis	19_GO:0032502 developmental process	-2.60698	11.2099	5.29816	30293	121	67	3	4.47761	2.52661	581|5054|6331	BAX|SERPINE1|SCN5A	-1.44611	0	76	0	0	-3.07715	16.3422
1	-2.75906	GO:0035265	M1	1	0	GO Biological Processes	19	organ growth	19_GO:0040007 growth	-2.75906	12.6767	5.69664	30293	107	67	3	4.47761	2.52661	148|367|596	ADRA1A|AR|BCL2	-1.58847	0	77	1	1	-2.75906	12.6767
1	-2.61313	GO:0040007	M1	1	0	GO Biological Processes	19	growth	19_GO:0040007 growth	-2.61313	5.35704	4.2436	30293	422	67	5	7.46269	3.21047	148|367|596|1026|7157	ADRA1A|AR|BCL2|CDKN1A|TP53	-1.45185	0	77	0	0	-2.75906	12.6767
1	-2.61313	GO:0048589	M1	1	0	GO Biological Processes	19	developmental growth	19_GO:0040007 growth	-2.61313	5.35704	4.2436	30293	422	67	5	7.46269	3.21047	148|367|596|1026|7157	ADRA1A|AR|BCL2|CDKN1A|TP53	-1.45185	0	77	0	0	-2.75906	12.6767
1	-2.4548	GO:0048754	M1	1	0	GO Biological Processes	19	branching morphogenesis of an epithelial tube	19_GO:0032502 developmental process	-2.4548	9.90075	4.91599	30293	137	67	3	4.47761	2.52661	367|596|7422	AR|BCL2|VEGFA	-1.30016	0	77	0	0	-2.75906	12.6767
1	-2.22269	GO:0061138	M1	1	0	GO Biological Processes	19	morphogenesis of a branching epithelium	19_GO:0032502 developmental process	-2.22269	8.1711	4.36187	30293	166	67	3	4.47761	2.52661	367|596|7422	AR|BCL2|VEGFA	-1.08224	0	77	0	0	-2.75906	12.6767
1	-2.16643	GO:0055001	M1	1	0	GO Biological Processes	19	muscle cell development	19_GO:0032502 developmental process	-2.16643	7.79542	4.23235	30293	174	67	3	4.47761	2.52661	148|596|7422	ADRA1A|BCL2|VEGFA	-1.02995	0	77	0	0	-2.75906	12.6767
1	-2.15282	GO:0001763	M1	1	0	GO Biological Processes	19	morphogenesis of a branching structure	19_GO:0032502 developmental process	-2.15282	7.70684	4.20126	30293	176	67	3	4.47761	2.52661	367|596|7422	AR|BCL2|VEGFA	-1.01712	0	77	0	0	-2.75906	12.6767
GO analysis-CC
_MEMBER_MyList	_LogP_MyList	GO	_PATTERN_	_RANK_	GiniIndex	Category	CategoryID	Description	PARENT_GO	LogP	Enrichment	Z-score	#TotalGeneInLibrary	#GeneInGO	#GeneInHitList	#GeneInGOAndHitList	%InGO	STDV %InGO	GeneID	Hits	Log(q-value)	EvidenceCutoff	GROUP_ID	FirstInGroupByEnrichment	FirstInGroupByLogP	BestLogPInGroup	BestEnrichmentInGroup	URL
1	-11.8405	GO:0045121	M1	1	0	GO Cellular Components	20	membrane raft		-11.8405	19.0372	14.4041	30293	285	67	12	17.9104	4.68446	147|148|1139|3356|3383|3480|3643|5566|5743|6331|6532|7124	ADRA1B|ADRA1A|CHRNA7|HTR2A|ICAM1|IGF1R|INSR|PRKACA|PTGS2|SCN5A|SLC6A4|TNF	-8.84335	0	1	1	1	-11.8405	39.0733
1	-11.8227	GO:0098857	M1	1	0	GO Cellular Components	20	membrane microdomain		-11.8227	18.9707	14.3763	30293	286	67	12	17.9104	4.68446	147|148|1139|3356|3383|3480|3643|5566|5743|6331|6532|7124	ADRA1B|ADRA1A|CHRNA7|HTR2A|ICAM1|IGF1R|INSR|PRKACA|PTGS2|SCN5A|SLC6A4|TNF	-8.84335	0	1	0	0	-11.8405	39.0733
1	-11.4781	GO:0044853	M1	1	0	GO Cellular Components	20	plasma membrane raft		-11.4781	36.3322	17.637	30293	112	67	9	13.4328	4.16604	147|148|1139|3356|3480|3643|5566|5743|6331	ADRA1B|ADRA1A|CHRNA7|HTR2A|IGF1R|INSR|PRKACA|PTGS2|SCN5A	-8.67484	0	1	0	0	-11.8405	39.0733
1	-9.24185	GO:0005901	M1	1	0	GO Cellular Components	20	caveola		-9.24185	39.0733	16.1542	30293	81	67	7	10.4478	3.73691	147|148|3356|3480|3643|5743|6331	ADRA1B|ADRA1A|HTR2A|IGF1R|INSR|PTGS2|SCN5A	-6.56356	0	1	0	0	-11.8405	39.0733
1	-8.83965	GO:1902911	M1	1	0	GO Cellular Components	20	protein kinase complex		-8.83965	24.2757	13.4093	30293	149	67	8	11.9403	3.96149	1019|1021|1026|3480|3643|5566|5925|8517	CDK4|CDK6|CDKN1A|IGF1R|INSR|PRKACA|RB1|IKBKG	-6.25827	0	2	1	1	-8.83965	32.2953
1	-7.57925	GO:0061695	M1	1	0	GO Cellular Components	20	transferase complex, transferring phosphorus-containing groups		-7.57925	13.2117	10.1417	30293	308	67	9	13.4328	4.16604	1019|1021|1026|3480|3643|5294|5566|5925|8517	CDK4|CDK6|CDKN1A|IGF1R|INSR|PIK3CG|PRKACA|RB1|IKBKG	-5.20199	0	2	0	0	-8.83965	32.2953
1	-6.2524	GO:1902554	M1	1	0	GO Cellular Components	20	serine/threonine protein kinase complex		-6.2524	20.0949	10.4687	30293	135	67	6	8.95522	3.48842	1019|1021|1026|5566|5925|8517	CDK4|CDK6|CDKN1A|PRKACA|RB1|IKBKG	-4.11818	0	2	0	0	-8.83965	32.2953
1	-5.13313	GO:0000307	M1	1	0	GO Cellular Components	20	cyclin-dependent protein kinase holoenzyme complex		-5.13313	32.2953	11.0361	30293	56	67	4	5.97015	2.8946	1019|1021|1026|5925	CDK4|CDK6|CDKN1A|RB1	-3.15381	0	2	0	0	-8.83965	32.2953
1	-8.34269	GO:0097136	M1	1	0	GO Cellular Components	20	Bcl-2 family protein complex		-8.34269	180.854	26.7813	30293	10	67	4	5.97015	2.8946	581|596|598|4170	BAX|BCL2|BCL2L1|MCL1	-5.84049	0	3	1	1	-8.34269	180.854
1	-5.8873	GO:0031968	M1	1	0	GO Cellular Components	20	organelle outer membrane		-5.8873	12.7619	8.75642	30293	248	67	7	10.4478	3.73691	581|596|598|841|3162|4170|5743	BAX|BCL2|BCL2L1|CASP8|HMOX1|MCL1|PTGS2	-3.83901	0	3	0	0	-8.34269	180.854
1	-5.86409	GO:0019867	M1	1	0	GO Cellular Components	20	outer membrane		-5.86409	12.6598	8.71564	30293	250	67	7	10.4478	3.73691	581|596|598|841|3162|4170|5743	BAX|BCL2|BCL2L1|CASP8|HMOX1|MCL1|PTGS2	-3.83901	0	3	0	0	-8.34269	180.854
1	-5.03575	GO:0005741	M1	1	0	GO Cellular Components	20	mitochondrial outer membrane		-5.03575	12.3872	7.96262	30293	219	67	6	8.95522	3.48842	581|596|598|841|3162|4170	BAX|BCL2|BCL2L1|CASP8|HMOX1|MCL1	-3.07762	0	3	0	0	-8.34269	180.854
1	-4.86465	GO:0005635	M1	1	0	GO Cellular Components	20	nuclear envelope		-4.86465	7.29249	6.65255	30293	496	67	8	11.9403	3.96149	147|148|581|596|598|1019|3643|5743	ADRA1B|ADRA1A|BAX|BCL2|BCL2L1|CDK4|INSR|PTGS2	-2.92672	0	3	0	0	-8.34269	180.854
1	-4.17411	GO:0031965	M1	1	0	GO Cellular Components	20	nuclear membrane		-4.17411	8.69489	6.43232	30293	312	67	6	8.95522	3.48842	147|148|596|598|1019|5743	ADRA1B|ADRA1A|BCL2|BCL2L1|CDK4|PTGS2	-2.30874	0	3	0	0	-8.34269	180.854
1	-3.56511	GO:0031966	M1	1	0	GO Cellular Components	20	mitochondrial membrane		-3.56511	4.74682	4.93187	30293	762	67	8	11.9403	3.96149	581|596|598|841|3162|4170|5578|54205	BAX|BCL2|BCL2L1|CASP8|HMOX1|MCL1|PRKCA|CYCS	-1.77612	0	3	0	0	-8.34269	180.854
1	-7.98997	GO:0045211	M1	1	0	GO Cellular Components	20	postsynaptic membrane		-7.98997	14.7435	10.7989	30293	276	67	9	13.4328	4.16604	1128|1129|1131|1132|1139|1812|3356|3359|6532	CHRM1|CHRM2|CHRM3|CHRM4|CHRNA7|DRD1|HTR2A|HTR3A|SLC6A4	-5.55472	0	4	1	1	-7.98997	14.7435
1	-6.80715	GO:0098794	M1	1	0	GO Cellular Components	20	postsynapse		-6.80715	7.74685	8.13504	30293	642	67	11	16.4179	4.52562	207|1128|1129|1131|1132|1139|1812|3356|3359|5566|6532	AKT1|CHRM1|CHRM2|CHRM3|CHRM4|CHRNA7|DRD1|HTR2A|HTR3A|PRKACA|SLC6A4	-4.56819	0	4	0	0	-7.98997	14.7435
1	-6.64247	GO:0097060	M1	1	0	GO Cellular Components	20	synaptic membrane		-6.64247	10.2499	8.73447	30293	397	67	9	13.4328	4.16604	1128|1129|1131|1132|1139|1812|3356|3359|6532	CHRM1|CHRM2|CHRM3|CHRM4|CHRNA7|DRD1|HTR2A|HTR3A|SLC6A4	-4.4413	0	4	0	0	-7.98997	14.7435
1	-4.47977	GO:0098978	M1	1	0	GO Cellular Components	20	glutamatergic synapse		-4.47977	7.75721	6.46966	30293	408	67	7	10.4478	3.73691	207|1128|1129|1812|3356|5566|5970	AKT1|CHRM1|CHRM2|DRD1|HTR2A|PRKACA|RELA	-2.57963	0	4	0	0	-7.98997	14.7435
1	-4.45426	GO:0042734	M1	1	0	GO Cellular Components	20	presynaptic membrane		-4.45426	13.537	7.64875	30293	167	67	5	7.46269	3.21047	1128|1129|1812|3356|6532	CHRM1|CHRM2|DRD1|HTR2A|SLC6A4	-2.57185	0	4	0	0	-7.98997	14.7435
1	-2.81797	GO:0098793	M1	1	0	GO Cellular Components	20	presynapse		-2.81797	4.82706	4.31161	30293	562	67	6	8.95522	3.48842	598|1128|1129|1812|3356|6532	BCL2L1|CHRM1|CHRM2|DRD1|HTR2A|SLC6A4	-1.16087	0	4	0	0	-7.98997	14.7435
1	-7.01527	GO:0030425	M1	1	0	GO Cellular Components	20	dendrite		-7.01527	8.1266	8.38551	30293	612	67	11	16.4179	4.52562	1128|1129|1131|1132|1728|1812|3356|3643|4133|4988|5566	CHRM1|CHRM2|CHRM3|CHRM4|NQO1|DRD1|HTR2A|INSR|MAP2|OPRM1|PRKACA	-4.72069	0	5	1	1	-7.01527	8.37286
1	-7.00104	GO:0097447	M1	1	0	GO Cellular Components	20	dendritic tree		-7.00104	8.10013	8.36829	30293	614	67	11	16.4179	4.52562	1128|1129|1131|1132|1728|1812|3356|3643|4133|4988|5566	CHRM1|CHRM2|CHRM3|CHRM4|NQO1|DRD1|HTR2A|INSR|MAP2|OPRM1|PRKACA	-4.72069	0	5	0	0	-7.01527	8.37286
1	-6.43934	GO:0044297	M1	1	0	GO Cellular Components	20	cell body		-6.43934	8.19084	8.02754	30293	552	67	10	14.9254	4.35337	836|841|1129|1728|3356|3480|3643|4133|4988|7124	CASP3|CASP8|CHRM2|NQO1|HTR2A|IGF1R|INSR|MAP2|OPRM1|TNF	-4.27293	0	5	0	0	-7.01527	8.37286
1	-5.91156	GO:0043025	M1	1	0	GO Cellular Components	20	neuronal cell body		-5.91156	8.37286	7.71447	30293	486	67	9	13.4328	4.16604	836|1129|1728|3356|3480|3643|4133|4988|7124	CASP3|CHRM2|NQO1|HTR2A|IGF1R|INSR|MAP2|OPRM1|TNF	-3.83901	0	5	0	0	-7.01527	8.37286
1	-4.04024	GO:0030424	M1	1	0	GO Cellular Components	20	axon		-4.04024	5.5733	5.54492	30293	649	67	8	11.9403	3.96149	1128|1129|3091|3356|3480|3643|4133|4988	CHRM1|CHRM2|HIF1A|HTR2A|IGF1R|INSR|MAP2|OPRM1	-2.19125	0	5	0	0	-7.01527	8.37286
1	-6.21966	GO:0098797	M1	1	0	GO Cellular Components	20	plasma membrane protein complex		-6.21966	6.75744	7.44474	30293	736	67	11	16.4179	4.52562	324|836|841|1139|1812|3359|3480|3643|3757|5578|6331	APC|CASP3|CASP8|CHRNA7|DRD1|HTR3A|IGF1R|INSR|KCNH2|PRKCA|SCN5A	-4.1154	0	6	1	1	-6.21966	6.95591
1	-4.58344	GO:0043235	M1	1	0	GO Cellular Components	20	receptor complex		-4.58344	6.66128	6.26732	30293	543	67	8	11.9403	3.96149	154|1139|1812|3356|3359|3480|3643|6256	ADRB2|CHRNA7|DRD1|HTR2A|HTR3A|IGF1R|INSR|RXRA	-2.66482	0	6	0	0	-6.21966	6.95591
1	-3.11211	GO:0098802	M1	1	0	GO Cellular Components	20	plasma membrane signaling receptor complex		-3.11211	6.95591	5.08244	30293	325	67	5	7.46269	3.21047	1139|1812|3359|3480|3643	CHRNA7|DRD1|HTR3A|IGF1R|INSR	-1.38208	0	6	0	0	-6.21966	6.95591
1	-5.70503	GO:0005667	M1	1	0	GO Cellular Components	20	transcription regulator complex		-5.70503	7.90138	7.43708	30293	515	67	9	13.4328	4.16604	1019|2353|3091|3725|4193|5925|5970|6256|7157	CDK4|FOS|HIF1A|JUN|MDM2|RB1|RELA|RXRA|TP53	-3.70344	0	7	1	1	-5.70503	8.86538
1	-3.59098	GO:0090575	M1	1	0	GO Cellular Components	20	RNA polymerase II transcription regulator complex		-3.59098	8.86538	5.93834	30293	255	67	5	7.46269	3.21047	2353|3091|3725|5925|6256	FOS|HIF1A|JUN|RB1|RXRA	-1.78775	0	7	0	0	-5.70503	8.86538
1	-3.62072	GO:0031012	M1	1	0	GO Cellular Components	20	extracellular matrix		-3.62072	5.6416	5.22455	30293	561	67	7	10.4478	3.73691	3383|4312|4318|5054|5644|7040|7422	ICAM1|MMP1|MMP9|SERPINE1|PRSS1|TGFB1|VEGFA	-1.79808	0	8	1	1	-3.62072	20.2448
1	-3.61603	GO:0030312	M1	1	0	GO Cellular Components	20	external encapsulating structure		-3.61603	5.63157	5.21798	30293	562	67	7	10.4478	3.73691	3383|4312|4318|5054|5644|7040|7422	ICAM1|MMP1|MMP9|SERPINE1|PRSS1|TGFB1|VEGFA	-1.79808	0	8	0	0	-3.62072	20.2448
1	-3.34904	GO:0031093	M1	1	0	GO Cellular Components	20	platelet alpha granule lumen		-3.34904	20.2448	7.42458	30293	67	67	3	4.47761	2.52661	5054|7040|7422	SERPINE1|TGFB1|VEGFA	-1.57384	0	8	0	0	-3.62072	20.2448
1	-3.13016	GO:0034774	M1	1	0	GO Cellular Components	20	secretory granule lumen		-3.13016	7.02072	5.11372	30293	322	67	5	7.46269	3.21047	3630|5054|5709|7040|7422	INS|SERPINE1|PSMD3|TGFB1|VEGFA	-1.38208	0	8	0	0	-3.62072	20.2448
1	-3.11211	GO:0060205	M1	1	0	GO Cellular Components	20	cytoplasmic vesicle lumen		-3.11211	6.95591	5.08244	30293	325	67	5	7.46269	3.21047	3630|5054|5709|7040|7422	INS|SERPINE1|PSMD3|TGFB1|VEGFA	-1.38208	0	8	0	0	-3.62072	20.2448
1	-3.10613	GO:0031983	M1	1	0	GO Cellular Components	20	vesicle lumen		-3.10613	6.93458	5.0721	30293	326	67	5	7.46269	3.21047	3630|5054|5709|7040|7422	INS|SERPINE1|PSMD3|TGFB1|VEGFA	-1.38208	0	8	0	0	-3.62072	20.2448
1	-2.96133	GO:0031091	M1	1	0	GO Cellular Components	20	platelet alpha granule		-2.96133	14.9055	6.25463	30293	91	67	3	4.47761	2.52661	5054|7040|7422	SERPINE1|TGFB1|VEGFA	-1.28083	0	8	0	0	-3.62072	20.2448
1	-2.58673	GO:0062023	M1	1	0	GO Cellular Components	20	collagen-containing extracellular matrix		-2.58673	5.28194	4.20042	30293	428	67	5	7.46269	3.21047	3383|4318|5054|5644|7040	ICAM1|MMP9|SERPINE1|PRSS1|TGFB1	-0.959588	0	8	0	0	-3.62072	20.2448
1	-3.03238	GO:1905369	M1	1	0	GO Cellular Components	20	endopeptidase complex		-3.03238	15.7721	6.45877	30293	86	67	3	4.47761	2.52661	842|5328|5709	CASP9|PLAU|PSMD3	-1.32024	0	9	1	1	-3.03238	15.7721
1	-2.59685	GO:1905368	M1	1	0	GO Cellular Components	20	peptidase complex		-2.59685	11.1181	5.27222	30293	122	67	3	4.47761	2.52661	842|5328|5709	CASP9|PLAU|PSMD3	-0.959948	0	9	0	0	-3.03238	15.7721
1	-3.00196	GO:0034702	M1	1	0	GO Cellular Components	20	monoatomic ion channel complex		-3.00196	6.57172	4.89315	30293	344	67	5	7.46269	3.21047	1139|3359|3757|5566|6331	CHRNA7|HTR3A|KCNH2|PRKACA|SCN5A	-1.30139	0	10	1	1	-3.00196	8.86538
1	-2.95912	GO:0034703	M1	1	0	GO Cellular Components	20	cation channel complex		-2.95912	8.86538	5.30691	30293	204	67	4	5.97015	2.8946	3359|3757|5566|6331	HTR3A|KCNH2|PRKACA|SCN5A	-1.28083	0	10	0	0	-3.00196	8.86538
1	-2.92311	GO:0048471	M1	1	0	GO Cellular Components	20	perinuclear region of cytoplasm		-2.92311	4.30019	4.26736	30293	736	67	7	10.4478	3.73691	324|1026|3162|3757|5566|5578|6331	APC|CDKN1A|HMOX1|KCNH2|PRKACA|PRKCA|SCN5A	-1.25554	0	10	0	0	-3.00196	8.86538
1	-2.52258	GO:1902495	M1	1	0	GO Cellular Components	20	transmembrane transporter complex		-2.52258	5.1031	4.09593	30293	443	67	5	7.46269	3.21047	1139|3359|3757|5566|6331	CHRNA7|HTR3A|KCNH2|PRKACA|SCN5A	-0.904987	0	10	0	0	-3.00196	8.86538
1	-2.41333	GO:1990351	M1	1	0	GO Cellular Components	20	transporter complex		-2.41333	4.80994	3.91924	30293	470	67	5	7.46269	3.21047	1139|3359|3757|5566|6331	CHRNA7|HTR3A|KCNH2|PRKACA|SCN5A	-0.805075	0	10	0	0	-3.00196	8.86538
1	-2.69037	GO:0009897	M1	1	0	GO Cellular Components	20	external side of plasma membrane		-2.69037	5.58191	4.37055	30293	405	67	5	7.46269	3.21047	959|3383|3643|5328|7124	CD40LG|ICAM1|INSR|PLAU|TNF	-1.04349	0	11	1	1	-2.69037	5.58191
1	-2.39418	GO:0072562	M1	1	0	GO Cellular Components	20	blood microparticle		-2.39418	9.41947	4.76804	30293	144	67	3	4.47761	2.52661	5444|5644|7040	PON1|PRSS1|TGFB1	-0.795066	0	12	1	1	-2.39418	9.41947
1	-2.24691	GO:0005911	M1	1	0	GO Cellular Components	20	cell-cell junction		-2.24691	4.38965	3.65277	30293	515	67	5	7.46269	3.21047	207|324|1019|6331|7422	AKT1|APC|CDK4|SCN5A|VEGFA	-0.656752	0	13	1	1	-2.24691	4.38965
1	-2.17311	GO:0005929	M1	1	0	GO Cellular Components	20	cilium		-2.17311	3.56479	3.37372	30293	761	67	6	8.95522	3.48842	207|1812|3091|5566|5578|5742	AKT1|DRD1|HIF1A|PRKACA|PRKCA|PTGS1	-0.59173	0	14	1	1	-2.17311	3.56479
GO analysis-MF
_MEMBER_MyList	_LogP_MyList	GO	_PATTERN_	_RANK_	GiniIndex	Category	CategoryID	Description	PARENT_GO	LogP	Enrichment	Z-score	#TotalGeneInLibrary	#GeneInGO	#GeneInHitList	#GeneInGOAndHitList	%InGO	STDV %InGO	GeneID	Hits	Log(q-value)	EvidenceCutoff	GROUP_ID	FirstInGroupByEnrichment	FirstInGroupByLogP	BestLogPInGroup	BestEnrichmentInGroup	URL
1	-15.8371	GO:0008227	M1	1	0	GO Molecular Functions	21	G protein-coupled amine receptor activity		-15.8371	104.339	30.4029	30293	39	67	9	13.4328	4.16604	146|147|148|154|1128|1129|1131|1132|3356	ADRA1D|ADRA1B|ADRA1A|ADRB2|CHRM1|CHRM2|CHRM3|CHRM4|HTR2A	-12.3731	0	1	1	1	-15.8371	258.362
1	-10.3013	GO:0030594	M1	1	0	GO Molecular Functions	21	neurotransmitter receptor activity		-10.3013	36.9089	16.7633	30293	98	67	8	11.9403	3.96149	1128|1129|1131|1132|1139|1812|3356|3359	CHRM1|CHRM2|CHRM3|CHRM4|CHRNA7|DRD1|HTR2A|HTR3A	-7.30135	0	1	0	0	-15.8371	258.362
1	-9.83319	GO:0098960	M1	1	0	GO Molecular Functions	21	postsynaptic neurotransmitter receptor activity		-9.83319	47.2379	17.8384	30293	67	67	7	10.4478	3.73691	1128|1129|1131|1132|1139|1812|3359	CHRM1|CHRM2|CHRM3|CHRM4|CHRNA7|DRD1|HTR3A	-6.91246	0	1	0	0	-15.8371	258.362
1	-9.11867	GO:0016907	M1	1	0	GO Molecular Functions	21	G protein-coupled acetylcholine receptor activity		-9.11867	258.362	32.0615	30293	7	67	4	5.97015	2.8946	1128|1129|1131|1132	CHRM1|CHRM2|CHRM3|CHRM4	-6.37403	0	1	0	0	-15.8371	258.362
1	-8.9346	GO:0004993	M1	1	0	GO Molecular Functions	21	G protein-coupled serotonin receptor activity		-8.9346	102.758	22.479	30293	22	67	5	7.46269	3.21047	1128|1129|1131|1132|3356	CHRM1|CHRM2|CHRM3|CHRM4|HTR2A	-6.27711	0	1	0	0	-15.8371	258.362
1	-8.9346	GO:0015464	M1	1	0	GO Molecular Functions	21	acetylcholine receptor activity		-8.9346	102.758	22.479	30293	22	67	5	7.46269	3.21047	1128|1129|1131|1132|1139	CHRM1|CHRM2|CHRM3|CHRM4|CHRNA7	-6.27711	0	1	0	0	-15.8371	258.362
1	-7.97175	GO:0099528	M1	1	0	GO Molecular Functions	21	G protein-coupled neurotransmitter receptor activity		-7.97175	150.711	24.4215	30293	12	67	4	5.97015	2.8946	1128|1129|1131|1132	CHRM1|CHRM2|CHRM3|CHRM4	-5.52814	0	1	0	0	-15.8371	258.362
1	-15.7709	GO:0031625	M1	1	0	GO Molecular Functions	21	ubiquitin protein ligase binding		-15.7709	22.2361	17.5494	30293	305	67	15	22.3881	5.09255	324|596|841|1026|3091|3725|3757|4193|4792|5566|5925|5970|6331|7157|8517	APC|BCL2|CASP8|CDKN1A|HIF1A|JUN|KCNH2|MDM2|NFKBIA|PRKACA|RB1|RELA|SCN5A|TP53|IKBKG	-12.3731	0	2	1	1	-15.7709	22.2361
1	-15.3816	GO:0044389	M1	1	0	GO Molecular Functions	21	ubiquitin-like protein ligase binding		-15.3816	20.9321	16.9825	30293	324	67	15	22.3881	5.09255	324|596|841|1026|3091|3725|3757|4193|4792|5566|5925|5970|6331|7157|8517	APC|BCL2|CASP8|CDKN1A|HIF1A|JUN|KCNH2|MDM2|NFKBIA|PRKACA|RB1|RELA|SCN5A|TP53|IKBKG	-12.1598	0	2	0	0	-15.7709	22.2361
1	-14.5745	GO:0019904	M1	1	0	GO Molecular Functions	21	protein domain specific binding		-14.5745	12.5014	13.9669	30293	651	67	18	26.8657	5.41529	367|581|596|598|841|842|3091|3643|3757|4170|4193|5566|5925|5970|6256|6331|7157|8517	AR|BAX|BCL2|BCL2L1|CASP8|CASP9|HIF1A|INSR|KCNH2|MCL1|MDM2|PRKACA|RB1|RELA|RXRA|SCN5A|TP53|IKBKG	-11.4777	0	2	0	0	-15.7709	22.2361
1	-5.94628	GO:0019900	M1	1	0	GO Molecular Functions	21	kinase binding		-5.94628	6.33564	7.1312	30293	785	67	11	16.4179	4.52562	207|324|598|842|1026|3091|5566|5925|5970|6331|7157	AKT1|APC|BCL2L1|CASP9|CDKN1A|HIF1A|PRKACA|RB1|RELA|SCN5A|TP53	-3.72452	0	2	0	0	-15.7709	22.2361
1	-5.50029	GO:0019901	M1	1	0	GO Molecular Functions	21	protein kinase binding		-5.50029	6.44066	6.86675	30293	702	67	10	14.9254	4.35337	207|324|598|842|1026|3091|5566|5970|6331|7157	AKT1|APC|BCL2L1|CASP9|CDKN1A|HIF1A|PRKACA|RELA|SCN5A|TP53	-3.35771	0	2	0	0	-15.7709	22.2361
1	-9.48593	GO:0051434	M1	1	0	GO Molecular Functions	21	BH3 domain binding		-9.48593	301.423	34.6491	30293	6	67	4	5.97015	2.8946	581|596|598|4170	BAX|BCL2|BCL2L1|MCL1	-6.63214	0	3	1	1	-9.48593	301.423
1	-9.36771	GO:0042803	M1	1	0	GO Molecular Functions	21	protein homodimerization activity		-9.36771	8.89028	10.0308	30293	712	67	14	20.8955	4.96695	154|207|581|596|598|1139|3162|3757|4170|5444|5743|5970|7422|8517	ADRB2|AKT1|BAX|BCL2|BCL2L1|CHRNA7|HMOX1|KCNH2|MCL1|PON1|PTGS2|RELA|VEGFA|IKBKG	-6.57191	0	3	0	0	-9.48593	301.423
1	-8.56382	GO:0051400	M1	1	0	GO Molecular Functions	21	BH domain binding		-8.56382	200.949	28.2452	30293	9	67	4	5.97015	2.8946	581|596|598|4170	BAX|BCL2|BCL2L1|MCL1	-5.97888	0	3	0	0	-9.48593	301.423
1	-8.14712	GO:0070513	M1	1	0	GO Molecular Functions	21	death domain binding		-8.14712	164.412	25.5212	30293	11	67	4	5.97015	2.8946	581|596|598|4170	BAX|BCL2|BCL2L1|MCL1	-5.59436	0	3	0	0	-9.48593	301.423
1	-7.16885	GO:0046982	M1	1	0	GO Molecular Functions	21	protein heterodimerization activity		-7.16885	11.8291	9.51024	30293	344	67	9	13.4328	4.16604	147|148|581|596|598|3091|4170|7157|8517	ADRA1B|ADRA1A|BAX|BCL2|BCL2L1|HIF1A|MCL1|TP53|IKBKG	-4.79218	0	3	0	0	-9.48593	301.423
1	-8.56382	GO:0004935	M1	1	0	GO Molecular Functions	21	adrenergic receptor activity		-8.56382	200.949	28.2452	30293	9	67	4	5.97015	2.8946	146|147|148|154	ADRA1D|ADRA1B|ADRA1A|ADRB2	-5.97888	0	4	1	1	-8.56382	452.134
1	-7.98545	GO:0004937	M1	1	0	GO Molecular Functions	21	alpha1-adrenergic receptor activity		-7.98545	452.134	36.7898	30293	3	67	3	4.47761	2.52661	146|147|148	ADRA1D|ADRA1B|ADRA1A	-5.52814	0	4	0	0	-8.56382	452.134
1	-6.68649	GO:0004936	M1	1	0	GO Molecular Functions	21	alpha-adrenergic receptor activity		-6.68649	226.067	25.958	30293	6	67	3	4.47761	2.52661	146|147|148	ADRA1D|ADRA1B|ADRA1A	-4.36782	0	4	0	0	-8.56382	452.134
1	-8.10066	GO:0019207	M1	1	0	GO Molecular Functions	21	kinase regulator activity		-8.10066	15.1836	10.9805	30293	268	67	9	13.4328	4.16604	207|324|836|959|1019|1026|3356|3558|7422	AKT1|APC|CASP3|CD40LG|CDK4|CDKN1A|HTR2A|IL2|VEGFA	-5.57786	0	5	1	1	-8.10066	39.8942
1	-7.37743	GO:0019887	M1	1	0	GO Molecular Functions	21	protein kinase regulator activity		-7.37743	15.7951	10.5809	30293	229	67	8	11.9403	3.96149	207|324|836|959|1019|1026|3356|7422	AKT1|APC|CASP3|CD40LG|CDK4|CDKN1A|HTR2A|VEGFA	-4.9573	0	5	0	0	-8.10066	39.8942
1	-5.22035	GO:0008047	M1	1	0	GO Molecular Functions	21	enzyme activator activity		-5.22035	6.88529	6.80268	30293	591	67	9	13.4328	4.16604	836|842|959|1026|3356|3558|3725|7040|7422	CASP3|CASP9|CD40LG|CDKN1A|HTR2A|IL2|JUN|TGFB1|VEGFA	-3.13425	0	5	0	0	-8.10066	39.8942
1	-4.89882	GO:0019209	M1	1	0	GO Molecular Functions	21	kinase activator activity		-4.89882	16.7457	8.63255	30293	135	67	5	7.46269	3.21047	959|1026|3356|3558|7422	CD40LG|CDKN1A|HTR2A|IL2|VEGFA	-2.82319	0	5	0	0	-8.10066	39.8942
1	-4.22979	GO:0030332	M1	1	0	GO Molecular Functions	21	cyclin binding		-4.22979	39.8942	10.6834	30293	34	67	3	4.47761	2.52661	1019|1021|1026	CDK4|CDK6|CDKN1A	-2.24691	0	5	0	0	-8.10066	39.8942
1	-4.11842	GO:0030291	M1	1	0	GO Molecular Functions	21	protein serine/threonine kinase inhibitor activity		-4.11842	36.6595	10.2184	30293	37	67	3	4.47761	2.52661	207|836|1026	AKT1|CASP3|CDKN1A	-2.14381	0	5	0	0	-8.10066	39.8942
1	-3.74818	GO:0030295	M1	1	0	GO Molecular Functions	21	protein kinase activator activity		-3.74818	14.3535	7.07171	30293	126	67	4	5.97015	2.8946	959|1026|3356|7422	CD40LG|CDKN1A|HTR2A|VEGFA	-1.81273	0	5	0	0	-8.10066	39.8942
1	-3.72551	GO:0016538	M1	1	0	GO Molecular Functions	21	cyclin-dependent protein serine/threonine kinase regulator activity		-3.72551	27.1281	8.70544	30293	50	67	3	4.47761	2.52661	836|1019|1026	CASP3|CDK4|CDKN1A	-1.79748	0	5	0	0	-8.10066	39.8942
1	-3.23977	GO:0004860	M1	1	0	GO Molecular Functions	21	protein kinase inhibitor activity		-3.23977	18.5809	7.08052	30293	73	67	3	4.47761	2.52661	207|836|1026	AKT1|CASP3|CDKN1A	-1.39214	0	5	0	0	-8.10066	39.8942
1	-3.15571	GO:0019210	M1	1	0	GO Molecular Functions	21	kinase inhibitor activity		-3.15571	17.3898	6.8237	30293	78	67	3	4.47761	2.52661	207|836|1026	AKT1|CASP3|CDKN1A	-1.33187	0	5	0	0	-8.10066	39.8942
1	-2.24691	GO:0140678	M1	1	0	GO Molecular Functions	21	molecular function inhibitor activity		-2.24691	4.38965	3.65277	30293	515	67	5	7.46269	3.21047	207|596|836|1026|5054	AKT1|BCL2|CASP3|CDKN1A|SERPINE1	-0.511811	0	5	0	0	-8.10066	39.8942
1	-8.03107	GO:0005126	M1	1	0	GO Molecular Functions	21	cytokine receptor binding		-8.03107	14.9055	10.8661	30293	273	67	9	13.4328	4.16604	836|841|959|3458|3558|3565|7040|7124|7422	CASP3|CASP8|CD40LG|IFNG|IL2|IL4|TGFB1|TNF|VEGFA	-5.53631	0	6	1	1	-8.03107	14.9055
1	-6.00646	GO:0005125	M1	1	0	GO Molecular Functions	21	cytokine activity		-6.00646	13.2981	8.96764	30293	238	67	7	10.4478	3.73691	959|3458|3558|3565|7040|7124|7422	CD40LG|IFNG|IL2|IL4|TGFB1|TNF|VEGFA	-3.76998	0	6	0	0	-8.03107	14.9055
1	-4.7962	GO:0048018	M1	1	0	GO Molecular Functions	21	receptor ligand activity		-4.7962	7.13427	6.55801	30293	507	67	8	11.9403	3.96149	959|3458|3558|3565|3630|7040|7124|7422	CD40LG|IFNG|IL2|IL4|INS|TGFB1|TNF|VEGFA	-2.73096	0	6	0	0	-8.03107	14.9055
1	-4.75957	GO:0030546	M1	1	0	GO Molecular Functions	21	signaling receptor activator activity		-4.75957	7.05083	6.50762	30293	513	67	8	11.9403	3.96149	959|3458|3558|3565|3630|7040|7124|7422	CD40LG|IFNG|IL2|IL4|INS|TGFB1|TNF|VEGFA	-2.7139	0	6	0	0	-8.03107	14.9055
1	-4.47753	GO:0030545	M1	1	0	GO Molecular Functions	21	signaling receptor regulator activity		-4.47753	6.43608	6.12435	30293	562	67	8	11.9403	3.96149	959|3458|3558|3565|3630|7040|7124|7422	CD40LG|IFNG|IL2|IL4|INS|TGFB1|TNF|VEGFA	-2.45989	0	6	0	0	-8.03107	14.9055
1	-3.33281	GO:0008083	M1	1	0	GO Molecular Functions	21	growth factor activity		-3.33281	11.1638	6.10687	30293	162	67	4	5.97015	2.8946	3558|3565|7040|7422	IL2|IL4|TGFB1|VEGFA	-1.47277	0	6	0	0	-8.03107	14.9055
1	-2.44594	GO:0070851	M1	1	0	GO Molecular Functions	21	growth factor receptor binding		-2.44594	9.82901	4.89421	30293	138	67	3	4.47761	2.52661	3558|3565|7422	IL2|IL4|VEGFA	-0.691538	0	6	0	0	-8.03107	14.9055
1	-7.17961	GO:0061629	M1	1	0	GO Molecular Functions	21	RNA polymerase II-specific DNA-binding transcription factor binding		-7.17961	11.8636	9.52649	30293	343	67	9	13.4328	4.16604	367|2353|3091|3725|4792|5925|5970|6256|7157	AR|FOS|HIF1A|JUN|NFKBIA|RB1|RELA|RXRA|TP53	-4.79218	0	7	1	1	-7.17961	34.1233
1	-7.01455	GO:0140297	M1	1	0	GO Molecular Functions	21	DNA-binding transcription factor binding		-7.01455	9.45888	8.77648	30293	478	67	10	14.9254	4.35337	367|596|2353|3091|3725|4792|5925|5970|6256|7157	AR|BCL2|FOS|HIF1A|JUN|NFKBIA|RB1|RELA|RXRA|TP53	-4.65809	0	7	0	0	-7.17961	34.1233
1	-6.11035	GO:0008134	M1	1	0	GO Molecular Functions	21	transcription factor binding		-6.11035	7.53557	7.61278	30293	600	67	10	14.9254	4.35337	367|596|2353|3091|3725|4792|5925|5970|6256|7157	AR|BCL2|FOS|HIF1A|JUN|NFKBIA|RB1|RELA|RXRA|TP53	-3.84283	0	7	0	0	-7.17961	34.1233
1	-5.25651	GO:0001221	M1	1	0	GO Molecular Functions	21	transcription coregulator binding		-5.25651	19.8305	9.48357	30293	114	67	5	7.46269	3.21047	367|2353|3091|5970|6256	AR|FOS|HIF1A|RELA|RXRA	-3.14869	0	7	0	0	-7.17961	34.1233
1	-5.22937	GO:0140296	M1	1	0	GO Molecular Functions	21	general transcription initiation factor binding		-5.22937	34.1233	11.363	30293	53	67	4	5.97015	2.8946	367|3725|5970|7157	AR|JUN|RELA|TP53	-3.13425	0	7	0	0	-7.17961	34.1233
1	-3.98383	GO:0001046	M1	1	0	GO Molecular Functions	21	core promoter sequence-specific DNA binding		-3.98383	33.083	9.67834	30293	41	67	3	4.47761	2.52661	2353|5970|7157	FOS|RELA|TP53	-2.02531	0	7	0	0	-7.17961	34.1233
1	-3.89163	GO:0001223	M1	1	0	GO Molecular Functions	21	transcription coactivator binding		-3.89163	30.8273	9.32173	30293	44	67	3	4.47761	2.52661	367|3091|5970	AR|HIF1A|RELA	-1.94093	0	7	0	0	-7.17961	34.1233
1	-3.18395	GO:0001228	M1	1	0	GO Molecular Functions	21	DNA-binding transcription activator activity, RNA polymerase II-specific		-3.18395	5.68722	4.85804	30293	477	67	6	8.95522	3.48842	367|2353|3091|3725|5970|7157	AR|FOS|HIF1A|JUN|RELA|TP53	-1.34839	0	7	0	0	-7.17961	34.1233
1	-3.15569	GO:0001216	M1	1	0	GO Molecular Functions	21	DNA-binding transcription activator activity		-3.15569	5.61658	4.8153	30293	483	67	6	8.95522	3.48842	367|2353|3091|3725|5970|7157	AR|FOS|HIF1A|JUN|RELA|TP53	-1.33187	0	7	0	0	-7.17961	34.1233
1	-2.53788	GO:0042826	M1	1	0	GO Molecular Functions	21	histone deacetylase binding		-2.53788	10.5969	5.12266	30293	128	67	3	4.47761	2.52661	3091|5970|7157	HIF1A|RELA|TP53	-0.763275	0	7	0	0	-7.17961	34.1233
1	-2.52782	GO:0001217	M1	1	0	GO Molecular Functions	21	DNA-binding transcription repressor activity		-2.52782	6.74827	4.45015	30293	268	67	4	5.97015	2.8946	3091|3725|5970|7157	HIF1A|JUN|RELA|TP53	-0.758355	0	7	0	0	-7.17961	34.1233
1	-6.68649	GO:0097199	M1	1	0	GO Molecular Functions	21	cysteine-type endopeptidase activity involved in apoptotic signaling pathway		-6.68649	226.067	25.958	30293	6	67	3	4.47761	2.52661	836|841|842	CASP3|CASP8|CASP9	-4.36782	0	8	1	1	-6.68649	226.067
1	-6.0653	GO:0097153	M1	1	0	GO Molecular Functions	21	cysteine-type endopeptidase activity involved in apoptotic process		-6.0653	150.711	21.1486	30293	9	67	3	4.47761	2.52661	836|841|842	CASP3|CASP8|CASP9	-3.81358	0	8	0	0	-6.68649	226.067
1	-5.36701	GO:0032813	M1	1	0	GO Molecular Functions	21	tumor necrosis factor receptor superfamily binding		-5.36701	36.9089	11.8438	30293	49	67	4	5.97015	2.8946	836|841|959|7124	CASP3|CASP8|CD40LG|TNF	-3.24791	0	8	0	0	-6.68649	226.067
1	-4.35199	GO:0005164	M1	1	0	GO Molecular Functions	21	tumor necrosis factor receptor binding		-4.35199	43.7549	11.2132	30293	31	67	3	4.47761	2.52661	841|959|7124	CASP8|CD40LG|TNF	-2.35207	0	8	0	0	-6.68649	226.067
1	-3.00345	GO:0004197	M1	1	0	GO Molecular Functions	21	cysteine-type endopeptidase activity		-3.00345	15.4137	6.37511	30293	88	67	3	4.47761	2.52661	836|841|842	CASP3|CASP8|CASP9	-1.21305	0	8	0	0	-6.68649	226.067
1	-2.08085	GO:0008234	M1	1	0	GO Molecular Functions	21	cysteine-type peptidase activity		-2.08085	7.25349	4.03857	30293	187	67	3	4.47761	2.52661	836|841|842	CASP3|CASP8|CASP9	-0.368741	0	8	0	0	-6.68649	226.067
1	-6.21746	GO:0042277	M1	1	0	GO Molecular Functions	21	peptide binding		-6.21746	11.1295	8.64391	30293	325	67	8	11.9403	3.96149	154|1139|3480|3643|4792|4988|5970|6256	ADRB2|CHRNA7|IGF1R|INSR|NFKBIA|OPRM1|RELA|RXRA	-3.91651	0	9	1	1	-6.21746	15.9577
1	-5.51366	GO:0033218	M1	1	0	GO Molecular Functions	21	amide binding		-5.51366	8.95316	7.57679	30293	404	67	8	11.9403	3.96149	154|1139|3480|3643|4792|4988|5970|6256	ADRB2|CHRNA7|IGF1R|INSR|NFKBIA|OPRM1|RELA|RXRA	-3.35884	0	9	0	0	-6.21746	15.9577
1	-3.5151	GO:0016247	M1	1	0	GO Molecular Functions	21	channel regulator activity		-3.5151	12.4727	6.51974	30293	145	67	4	5.97015	2.8946	154|207|596|1139	ADRB2|AKT1|BCL2|CHRNA7	-1.6086	0	9	0	0	-6.21746	15.9577
1	-3.5151	GO:0141108	M1	1	0	GO Molecular Functions	21	transporter regulator activity		-3.5151	12.4727	6.51974	30293	145	67	4	5.97015	2.8946	154|207|596|1139	ADRB2|AKT1|BCL2|CHRNA7	-1.6086	0	9	0	0	-6.21746	15.9577
1	-3.04712	GO:0001540	M1	1	0	GO Molecular Functions	21	amyloid-beta binding		-3.04712	15.9577	6.50165	30293	85	67	3	4.47761	2.52661	154|1139|3643	ADRB2|CHRNA7|INSR	-1.24586	0	9	0	0	-6.21746	15.9577
1	-2.42842	GO:0099106	M1	1	0	GO Molecular Functions	21	ion channel regulator activity		-2.42842	9.68859	4.85131	30293	140	67	3	4.47761	2.52661	154|207|1139	ADRB2|AKT1|CHRNA7	-0.678924	0	9	0	0	-6.21746	15.9577
1	-6.15961	GO:0002020	M1	1	0	GO Molecular Functions	21	protease binding		-6.15961	19.3772	10.261	30293	140	67	6	8.95522	3.48842	596|836|3630|5054|7124|7157	BCL2|CASP3|INS|SERPINE1|TNF|TP53	-3.8757	0	10	1	1	-6.15961	19.3772
1	-5.81732	GO:0015267	M1	1	0	GO Molecular Functions	21	channel activity		-5.81732	8.15473	7.58735	30293	499	67	9	13.4328	4.16604	581|596|1139|3359|3757|4170|4988|6331|6532	BAX|BCL2|CHRNA7|HTR3A|KCNH2|MCL1|OPRM1|SCN5A|SLC6A4	-3.61645	0	11	1	1	-5.81732	19.3772
1	-5.81019	GO:0022803	M1	1	0	GO Molecular Functions	21	passive transmembrane transporter activity		-5.81019	8.13842	7.57776	30293	500	67	9	13.4328	4.16604	581|596|1139|3359|3757|4170|4988|6331|6532	BAX|BCL2|CHRNA7|HTR3A|KCNH2|MCL1|OPRM1|SCN5A|SLC6A4	-3.61645	0	11	0	0	-5.81732	19.3772
1	-4.05474	GO:0005261	M1	1	0	GO Molecular Functions	21	monoatomic cation channel activity		-4.05474	8.27075	6.23333	30293	328	67	6	8.95522	3.48842	1139|3359|3757|4988|6331|6532	CHRNA7|HTR3A|KCNH2|OPRM1|SCN5A|SLC6A4	-2.08825	0	11	0	0	-5.81732	19.3772
1	-3.37832	GO:0005216	M1	1	0	GO Molecular Functions	21	monoatomic ion channel activity		-3.37832	6.19362	5.15478	30293	438	67	6	8.95522	3.48842	1139|3359|3757|4988|6331|6532	CHRNA7|HTR3A|KCNH2|OPRM1|SCN5A|SLC6A4	-1.50552	0	11	0	0	-5.81732	19.3772
1	-3.29317	GO:0097110	M1	1	0	GO Molecular Functions	21	scaffold protein binding		-3.29317	19.3772	7.2472	30293	70	67	3	4.47761	2.52661	841|3757|6331	CASP8|KCNH2|SCN5A	-1.43939	0	11	0	0	-5.81732	19.3772
1	-2.68595	GO:0008324	M1	1	0	GO Molecular Functions	21	monoatomic cation transmembrane transporter activity		-2.68595	4.54406	4.11766	30293	597	67	6	8.95522	3.48842	1139|3359|3757|4988|6331|6532	CHRNA7|HTR3A|KCNH2|OPRM1|SCN5A|SLC6A4	-0.900876	0	11	0	0	-5.81732	19.3772
1	-2.54793	GO:0046873	M1	1	0	GO Molecular Functions	21	metal ion transmembrane transporter activity		-2.54793	5.17316	4.13715	30293	437	67	5	7.46269	3.21047	1139|3757|4988|6331|6532	CHRNA7|KCNH2|OPRM1|SCN5A|SLC6A4	-0.768123	0	11	0	0	-5.81732	19.3772
1	-2.5095	GO:0099094	M1	1	0	GO Molecular Functions	21	ligand-gated monoatomic cation channel activity		-2.5095	10.3542	5.05155	30293	131	67	3	4.47761	2.52661	1139|3359|3757	CHRNA7|HTR3A|KCNH2	-0.745119	0	11	0	0	-5.81732	19.3772
1	-2.34857	GO:0022836	M1	1	0	GO Molecular Functions	21	gated channel activity		-2.34857	6.00843	4.11143	30293	301	67	4	5.97015	2.8946	1139|3359|3757|4988	CHRNA7|HTR3A|KCNH2|OPRM1	-0.603932	0	11	0	0	-5.81732	19.3772
1	-2.29034	GO:0015075	M1	1	0	GO Molecular Functions	21	monoatomic ion transmembrane transporter activity		-2.29034	3.77303	3.54303	30293	719	67	6	8.95522	3.48842	1139|3359|3757|4988|6331|6532	CHRNA7|HTR3A|KCNH2|OPRM1|SCN5A|SLC6A4	-0.550502	0	11	0	0	-5.81732	19.3772
1	-2.20835	GO:0015276	M1	1	0	GO Molecular Functions	21	ligand-gated monoatomic ion channel activity		-2.20835	8.07383	4.32869	30293	168	67	3	4.47761	2.52661	1139|3359|3757	CHRNA7|HTR3A|KCNH2	-0.477949	0	11	0	0	-5.81732	19.3772
1	-2.20125	GO:0022834	M1	1	0	GO Molecular Functions	21	ligand-gated channel activity		-2.20125	8.02605	4.31231	30293	169	67	3	4.47761	2.52661	1139|3359|3757	CHRNA7|HTR3A|KCNH2	-0.475495	0	11	0	0	-5.81732	19.3772
1	-2.09721	GO:0022890	M1	1	0	GO Molecular Functions	21	inorganic cation transmembrane transporter activity		-2.09721	4.03691	3.41522	30293	560	67	5	7.46269	3.21047	1139|3757|4988|6331|6532	CHRNA7|KCNH2|OPRM1|SCN5A|SLC6A4	-0.380597	0	11	0	0	-5.81732	19.3772
1	-2.00539	GO:1901702	M1	1	0	GO Molecular Functions	21	salt transmembrane transporter activity		-2.00539	3.83165	3.27021	30293	590	67	5	7.46269	3.21047	1139|3757|4988|6331|6532	CHRNA7|KCNH2|OPRM1|SCN5A|SLC6A4	-0.297732	0	11	0	0	-5.81732	19.3772
1	-5.77348	GO:0051378	M1	1	0	GO Molecular Functions	21	serotonin binding		-5.77348	123.309	19.1018	30293	11	67	3	4.47761	2.52661	3356|3359|6532	HTR2A|HTR3A|SLC6A4	-3.59311	0	12	1	1	-5.77348	123.309
1	-5.64923	GO:0043176	M1	1	0	GO Molecular Functions	21	amine binding		-5.64923	113.034	18.2753	30293	12	67	3	4.47761	2.52661	3356|3359|6532	HTR2A|HTR3A|SLC6A4	-3.48182	0	12	0	0	-5.77348	123.309
1	-5.39652	GO:0004672	M1	1	0	GO Molecular Functions	21	protein kinase activity		-5.39652	7.24059	7.03072	30293	562	67	9	13.4328	4.16604	207|1019|1021|1026|3480|3643|5294|5566|5578	AKT1|CDK4|CDK6|CDKN1A|IGF1R|INSR|PIK3CG|PRKACA|PRKCA	-3.26584	0	13	1	1	-5.39652	7.5147
1	-4.78639	GO:0016773	M1	1	0	GO Molecular Functions	21	phosphotransferase activity, alcohol group as acceptor		-4.78639	6.07345	6.25226	30293	670	67	9	13.4328	4.16604	207|1019|1021|1026|3480|3643|5294|5566|5578	AKT1|CDK4|CDK6|CDKN1A|IGF1R|INSR|PIK3CG|PRKACA|PRKCA	-2.73096	0	13	0	0	-5.39652	7.5147
1	-4.51774	GO:0016301	M1	1	0	GO Molecular Functions	21	kinase activity		-4.51774	5.6127	5.91867	30293	725	67	9	13.4328	4.16604	207|1019|1021|1026|3480|3643|5294|5566|5578	AKT1|CDK4|CDK6|CDKN1A|IGF1R|INSR|PIK3CG|PRKACA|PRKCA	-2.49096	0	13	0	0	-5.39652	7.5147
1	-3.82778	GO:0106310	M1	1	0	GO Molecular Functions	21	protein serine kinase activity		-3.82778	7.5147	5.86261	30293	361	67	6	8.95522	3.48842	207|1019|1021|5294|5566|5578	AKT1|CDK4|CDK6|PIK3CG|PRKACA|PRKCA	-1.88477	0	13	0	0	-5.39652	7.5147
1	-3.43677	GO:0004674	M1	1	0	GO Molecular Functions	21	protein serine/threonine kinase activity		-3.43677	6.35318	5.24503	30293	427	67	6	8.95522	3.48842	207|1019|1021|5294|5566|5578	AKT1|CDK4|CDK6|PIK3CG|PRKACA|PRKCA	-1.5508	0	13	0	0	-5.39652	7.5147
1	-4.59733	GO:0004175	M1	1	0	GO Molecular Functions	21	endopeptidase activity		-4.59733	8.09448	6.64767	30293	391	67	7	10.4478	3.73691	836|841|842|4312|4318|5328|5644	CASP3|CASP8|CASP9|MMP1|MMP9|PLAU|PRSS1	-2.5612	0	14	1	1	-4.59733	10.3939
1	-3.44036	GO:0008233	M1	1	0	GO Molecular Functions	21	peptidase activity		-3.44036	5.26612	4.9735	30293	601	67	7	10.4478	3.73691	836|841|842|4312|4318|5328|5644	CASP3|CASP8|CASP9|MMP1|MMP9|PLAU|PRSS1	-1.5508	0	14	0	0	-4.59733	10.3939
1	-3.21616	GO:0004252	M1	1	0	GO Molecular Functions	21	serine-type endopeptidase activity		-3.21616	10.3939	5.85074	30293	174	67	4	5.97015	2.8946	4312|4318|5328|5644	MMP1|MMP9|PLAU|PRSS1	-1.37461	0	14	0	0	-4.59733	10.3939
1	-3.05664	GO:0008236	M1	1	0	GO Molecular Functions	21	serine-type peptidase activity		-3.05664	9.41947	5.51005	30293	192	67	4	5.97015	2.8946	4312|4318|5328|5644	MMP1|MMP9|PLAU|PRSS1	-1.24586	0	14	0	0	-4.59733	10.3939
1	-3.02341	GO:0017171	M1	1	0	GO Molecular Functions	21	serine hydrolase activity		-3.02341	9.22723	5.4404	30293	196	67	4	5.97015	2.8946	4312|4318|5328|5644	MMP1|MMP9|PLAU|PRSS1	-1.22762	0	14	0	0	-4.59733	10.3939
1	-4.44057	GO:0001965	M1	1	0	GO Molecular Functions	21	G-protein alpha-subunit binding		-4.44057	46.7725	11.6105	30293	29	67	3	4.47761	2.52661	1812|3480|4988	DRD1|IGF1R|OPRM1	-2.43189	0	15	1	1	-4.44057	46.7725
1	-3.04712	GO:0042562	M1	1	0	GO Molecular Functions	21	hormone binding		-3.04712	15.9577	6.50165	30293	85	67	3	4.47761	2.52661	367|3480|3643	AR|IGF1R|INSR	-1.24586	0	15	0	0	-4.44057	46.7725
1	-2.47274	GO:0019838	M1	1	0	GO Molecular Functions	21	growth factor binding		-2.47274	10.0474	4.96023	30293	135	67	3	4.47761	2.52661	3480|3643|6331	IGF1R|INSR|SCN5A	-0.71338	0	15	0	0	-4.44057	46.7725
1	-4.30992	GO:0097718	M1	1	0	GO Molecular Functions	21	disordered domain specific binding		-4.30992	42.3876	11.0285	30293	32	67	3	4.47761	2.52661	4193|5925|7157	MDM2|RB1|TP53	-2.31861	0	16	1	1	-4.30992	42.3876
1	-3.36825	GO:0002039	M1	1	0	GO Molecular Functions	21	p53 binding		-3.36825	20.5516	7.48629	30293	66	67	3	4.47761	2.52661	3091|4193|7157	HIF1A|MDM2|TP53	-1.50188	0	16	0	0	-4.30992	42.3876
1	-3.54964	GO:0020037	M1	1	0	GO Molecular Functions	21	heme binding		-3.54964	12.7362	6.5998	30293	142	67	4	5.97015	2.8946	3162|5742|5743|54205	HMOX1|PTGS1|PTGS2|CYCS	-1.62891	0	17	1	1	-3.54964	16.3422
1	-3.43738	GO:0046906	M1	1	0	GO Molecular Functions	21	tetrapyrrole binding		-3.43738	11.8983	6.34179	30293	152	67	4	5.97015	2.8946	3162|5742|5743|54205	HMOX1|PTGS1|PTGS2|CYCS	-1.5508	0	17	0	0	-3.54964	16.3422
1	-3.07715	GO:0016209	M1	1	0	GO Molecular Functions	21	antioxidant activity		-3.07715	16.3422	6.58965	30293	83	67	3	4.47761	2.52661	1728|5742|5743	NQO1|PTGS1|PTGS2	-1.25908	0	17	0	0	-3.54964	16.3422
1	-2.13271	GO:0016705	M1	1	0	GO Molecular Functions	21	oxidoreductase activity, acting on paired donors, with incorporation or reduction of molecular oxygen		-2.13271	7.57767	4.15552	30293	179	67	3	4.47761	2.52661	3162|5742|5743	HMOX1|PTGS1|PTGS2	-0.411546	0	17	0	0	-3.54964	16.3422
1	-3.3842	GO:0005178	M1	1	0	GO Molecular Functions	21	integrin binding		-3.3842	11.5193	6.22167	30293	157	67	4	5.97015	2.8946	959|3383|5578|6532	CD40LG|ICAM1|PRKCA|SLC6A4	-1.50552	0	18	1	1	-3.3842	11.5193

## Sheet: Fig 1E
The top 15 KEGG pathways and PD signaling pathways
_MEMBER_MyList	_LogP_MyList	GO	_PATTERN_	_RANK_	GiniIndex	Category	CategoryID	Description	PARENT_GO	LogP	Enrichment	Z-score	#TotalGeneInLibrary	#GeneInGO	#GeneInHitList	#GeneInGOAndHitList	%InGO	STDV %InGO	GeneID	Hits	Log(q-value)	EvidenceCutoff	GROUP_ID	FirstInGroupByEnrichment	FirstInGroupByLogP	BestLogPInGroup	BestEnrichmentInGroup	URL
1	-44.8827	hsa05200	M1	1	0	KEGG Pathway	24	Pathways in cancer		-44.8827	30.6532	32.4563	30293	531	67	36	53.7313	6.09144	207|324|367|581|596|598|836|841|842|1019|1021|1026|1728|2353|3091|3162|3458|3480|3558|3565|3725|4193|4312|4318|4792|5566|5578|5743|5925|5970|6256|7040|7157|7422|8517|54205	AKT1|APC|AR|BAX|BCL2|BCL2L1|CASP3|CASP8|CASP9|CDK4|CDK6|CDKN1A|NQO1|FOS|HIF1A|HMOX1|IFNG|IGF1R|IL2|IL4|JUN|MDM2|MMP1|MMP9|NFKBIA|PRKACA|PRKCA|PTGS2|RB1|RELA|RXRA|TGFB1|TP53|VEGFA|IKBKG|CYCS	-42.3325	0	1	1	1	-44.8827	30.6532
1	-29.5452	hsa05167	M1	1	0	KEGG Pathway	24	Kaposi sarcoma-associated herpesvirus infection		-29.5452	48.9424	31.5395	30293	194	67	21	31.3433	5.6673	207|581|836|841|842|1019|1021|1026|2353|3091|3383|3725|4792|5294|5743|5925|5970|7157|7422|8517|54205	AKT1|BAX|CASP3|CASP8|CASP9|CDK4|CDK6|CDKN1A|FOS|HIF1A|ICAM1|JUN|NFKBIA|PIK3CG|PTGS2|RB1|RELA|TP53|VEGFA|IKBKG|CYCS	-27.296	0	2	1	1	-29.5452	83.5466
1	-28.5719	hsa05417	M1	1	0	KEGG Pathway	24	Lipid and atherosclerosis		-28.5719	44.162	29.9025	30293	215	67	21	31.3433	5.6673	207|581|596|598|836|841|842|959|2353|3383|3725|4312|4318|4792|5578|5970|6256|7124|7157|8517|54205	AKT1|BAX|BCL2|BCL2L1|CASP3|CASP8|CASP9|CD40LG|FOS|ICAM1|JUN|MMP1|MMP9|NFKBIA|PRKCA|RELA|RXRA|TNF|TP53|IKBKG|CYCS	-26.4988	0	2	0	0	-29.5452	83.5466
1	-28.0038	hsa05222	M1	1	0	KEGG Pathway	24	Small cell lung cancer		-28.0038	83.5466	37.333	30293	92	67	17	25.3731	5.31615	207|581|596|598|836|842|1019|1021|1026|4792|5743|5925|5970|6256|7157|8517|54205	AKT1|BAX|BCL2|BCL2L1|CASP3|CASP9|CDK4|CDK6|CDKN1A|NFKBIA|PTGS2|RB1|RELA|RXRA|TP53|IKBKG|CYCS	-26.0556	0	2	0	0	-29.5452	83.5466
1	-27.3501	hsa05161	M1	1	0	KEGG Pathway	24	Hepatitis B		-27.3501	53.0281	31.2608	30293	162	67	19	28.3582	5.50662	207|581|596|836|841|842|1026|2353|3725|4318|4792|5578|5925|5970|7040|7124|7157|8517|54205	AKT1|BAX|BCL2|CASP3|CASP8|CASP9|CDKN1A|FOS|JUN|MMP9|NFKBIA|PRKCA|RB1|RELA|TGFB1|TNF|TP53|IKBKG|CYCS	-25.5214	0	2	0	0	-29.5452	83.5466
1	-27.2935	hsa05169	M1	1	0	KEGG Pathway	24	Epstein-Barr virus infection		-27.2935	44.7658	29.3835	30293	202	67	20	29.8507	5.59051	207|581|596|836|841|842|1019|1021|1026|3383|3725|4193|4792|5709|5925|5970|7124|7157|8517|54205	AKT1|BAX|BCL2|CASP3|CASP8|CASP9|CDK4|CDK6|CDKN1A|ICAM1|JUN|MDM2|NFKBIA|PSMD3|RB1|RELA|TNF|TP53|IKBKG|CYCS	-25.5214	0	2	0	0	-29.5452	83.5466
1	-26.3272	hsa05163	M1	1	0	KEGG Pathway	24	Human cytomegalovirus infection		-26.3272	40.1897	27.7794	30293	225	67	20	29.8507	5.59051	207|581|836|841|842|1019|1021|1026|4193|4792|5566|5578|5743|5925|5970|7124|7157|7422|8517|54205	AKT1|BAX|CASP3|CASP8|CASP9|CDK4|CDK6|CDKN1A|MDM2|NFKBIA|PRKACA|PRKCA|PTGS2|RB1|RELA|TNF|TP53|VEGFA|IKBKG|CYCS	-24.6801	0	2	0	0	-29.5452	83.5466
1	-24.8034	hsa05162	M1	1	0	KEGG Pathway	24	Measles		-24.8034	55.6977	30.3208	30293	138	67	17	25.3731	5.31615	207|581|596|598|836|841|842|1019|1021|2353|3558|3725|4792|5970|7157|8517|54205	AKT1|BAX|BCL2|BCL2L1|CASP3|CASP8|CASP9|CDK4|CDK6|FOS|IL2|JUN|NFKBIA|RELA|TP53|IKBKG|CYCS	-23.2074	0	2	0	0	-29.5452	83.5466
1	-23.7592	hsa05160	M1	1	0	KEGG Pathway	24	Hepatitis C		-23.7592	48.6474	28.2711	30293	158	67	17	25.3731	5.31615	207|581|836|841|842|1019|1021|1026|3458|4792|5925|5970|6256|7124|7157|8517|54205	AKT1|BAX|CASP3|CASP8|CASP9|CDK4|CDK6|CDKN1A|IFNG|NFKBIA|RB1|RELA|RXRA|TNF|TP53|IKBKG|CYCS	-22.209	0	2	0	0	-29.5452	83.5466
1	-22.9939	hsa04210	M1	1	0	KEGG Pathway	24	Apoptosis		-22.9939	53.1923	28.7205	30293	136	67	16	23.8806	5.20874	207|581|596|598|836|841|842|2353|3725|4170|4792|5970|7124|7157|8517|54205	AKT1|BAX|BCL2|BCL2L1|CASP3|CASP8|CASP9|FOS|JUN|MCL1|NFKBIA|RELA|TNF|TP53|IKBKG|CYCS	-21.5229	0	2	0	0	-29.5452	83.5466
1	-22.4972	hsa05145	M1	1	0	KEGG Pathway	24	Toxoplasmosis		-22.4972	61.0992	29.8653	30293	111	67	15	22.3881	5.09255	207|596|598|836|841|842|959|3458|4792|5294|5970|7040|7124|8517|54205	AKT1|BCL2|BCL2L1|CASP3|CASP8|CASP9|CD40LG|IFNG|NFKBIA|PIK3CG|RELA|TGFB1|TNF|IKBKG|CYCS	-21.0609	0	2	0	0	-29.5452	83.5466
1	-21.3426	hsa05164	M1	1	0	KEGG Pathway	24	Influenza A		-21.3426	42.305	25.5017	30293	171	67	16	23.8806	5.20874	207|581|836|841|842|1019|1021|3383|3458|4792|5578|5644|5970|7124|8517|54205	AKT1|BAX|CASP3|CASP8|CASP9|CDK4|CDK6|ICAM1|IFNG|NFKBIA|PRKCA|PRSS1|RELA|TNF|IKBKG|CYCS	-19.9385	0	2	0	0	-29.5452	83.5466
1	-21.1773	hsa05166	M1	1	0	KEGG Pathway	24	Human T-cell leukemia virus 1 infection		-21.1773	34.6229	23.6728	30293	222	67	17	25.3731	5.31615	207|581|598|1019|1026|2353|3383|3558|3725|4792|5566|5925|5970|7040|7124|7157|8517	AKT1|BAX|BCL2L1|CDK4|CDKN1A|FOS|ICAM1|IL2|JUN|NFKBIA|PRKACA|RB1|RELA|TGFB1|TNF|TP53|IKBKG	-19.8032	0	2	0	0	-29.5452	83.5466
1	-19.6372	hsa04657	M1	1	0	KEGG Pathway	24	IL-17 signaling pathway		-19.6372	62.5292	28.1294	30293	94	67	13	19.403	4.83121	836|841|2353|3458|3565|3725|4312|4318|4792|5743|5970|7124|8517	CASP3|CASP8|FOS|IFNG|IL4|JUN|MMP1|MMP9|NFKBIA|PTGS2|RELA|TNF|IKBKG	-18.3657	0	2	0	0	-29.5452	83.5466
1	-19.2685	hsa04933	M1	1	0	KEGG Pathway	24	AGE-RAGE signaling pathway in diabetic complications		-19.2685	58.7775	27.2469	30293	100	67	13	19.403	4.83121	207|581|596|836|1019|3383|3725|5054|5578|5970|7040|7124|7422	AKT1|BAX|BCL2|CASP3|CDK4|ICAM1|JUN|SERPINE1|PRKCA|RELA|TGFB1|TNF|VEGFA	-18.0405	0	2	0	0	-29.5452	83.5466
1	-19.1276	hsa05418	M1	1	0	KEGG Pathway	24	Fluid shear stress and atherosclerosis		-19.1276	45.5387	24.779	30293	139	67	14	20.8955	4.96695	207|596|1728|2353|3162|3383|3458|3725|4318|5970|7124|7157|7422|8517	AKT1|BCL2|NQO1|FOS|HMOX1|ICAM1|IFNG|JUN|MMP9|RELA|TNF|TP53|VEGFA|IKBKG	-17.9197	0	2	0	0	-29.5452	83.5466
1	-18.2112	hsa05165	M1	1	0	KEGG Pathway	24	Human papillomavirus infection		-18.2112	23.2214	19.1386	30293	331	67	17	25.3731	5.31615	207|324|581|836|841|1019|1021|1026|4193|5566|5743|5925|5970|7124|7157|7422|8517	AKT1|APC|BAX|CASP3|CASP8|CDK4|CDK6|CDKN1A|MDM2|PRKACA|PTGS2|RB1|RELA|TNF|TP53|VEGFA|IKBKG	-17.0412	0	2	0	0	-29.5452	83.5466
1	-18.1432	hsa05170	M1	1	0	KEGG Pathway	24	Human immunodeficiency virus 1 infection		-18.1432	31.9906	21.3188	30293	212	67	15	22.3881	5.09255	207|581|596|598|836|841|842|2353|3725|4792|5578|5970|7124|8517|54205	AKT1|BAX|BCL2|BCL2L1|CASP3|CASP8|CASP9|FOS|JUN|NFKBIA|PRKCA|RELA|TNF|IKBKG|CYCS	-17.0079	0	2	0	0	-29.5452	83.5466
1	-17.2519	hsa05142	M1	1	0	KEGG Pathway	24	Chagas disease		-17.2519	53.1923	24.8587	30293	102	67	12	17.9104	4.68446	207|841|2353|3458|3558|3725|4792|5054|5970|7040|7124|8517	AKT1|CASP8|FOS|IFNG|IL2|JUN|NFKBIA|SERPINE1|RELA|TGFB1|TNF|IKBKG	-16.1488	0	2	0	0	-29.5452	83.5466
1	-16.7454	hsa05203	M1	1	0	KEGG Pathway	24	Viral carcinogenesis		-16.7454	31.0288	20.261	30293	204	67	14	20.8955	4.96695	581|836|841|1019|1021|1026|3725|4193|4792|5566|5925|5970|7157|8517	BAX|CASP3|CASP8|CDK4|CDK6|CDKN1A|JUN|MDM2|NFKBIA|PRKACA|RB1|RELA|TP53|IKBKG	-15.6723	0	2	0	0	-29.5452	83.5466
1	-16.7047	hsa04932	M1	1	0	KEGG Pathway	24	Non-alcoholic fatty liver disease		-16.7047	37.9209	21.6966	30293	155	67	13	19.403	4.83121	207|581|836|841|2353|3630|3643|3725|5970|6256|7040|7124|54205	AKT1|BAX|CASP3|CASP8|FOS|INS|INSR|JUN|RELA|RXRA|TGFB1|TNF|CYCS	-15.6596	0	2	0	0	-29.5452	83.5466
1	-16.6491	hsa04668	M1	1	0	KEGG Pathway	24	TNF signaling pathway		-16.6491	47.5931	23.4656	30293	114	67	12	17.9104	4.68446	207|836|841|2353|3383|3725|4318|4792|5743|5970|7124|8517	AKT1|CASP3|CASP8|FOS|ICAM1|JUN|MMP9|NFKBIA|PTGS2|RELA|TNF|IKBKG	-15.6174	0	2	0	0	-29.5452	83.5466
1	-16.3281	hsa04660	M1	1	0	KEGG Pathway	24	T cell receptor signaling pathway		-16.3281	44.8398	22.7494	30293	121	67	12	17.9104	4.68446	207|959|1019|2353|3458|3558|3565|3725|4792|5970|7124|8517	AKT1|CD40LG|CDK4|FOS|IFNG|IL2|IL4|JUN|NFKBIA|RELA|TNF|IKBKG	-15.3093	0	2	0	0	-29.5452	83.5466
1	-15.1176	hsa04659	M1	1	0	KEGG Pathway	24	Th17 cell differentiation		-15.1176	46.0507	22.0815	30293	108	67	11	16.4179	4.52562	2353|3091|3458|3558|3565|3725|4792|5970|6256|7040|8517	FOS|HIF1A|IFNG|IL2|IL4|JUN|NFKBIA|RELA|RXRA|TGFB1|IKBKG	-14.1472	0	2	0	0	-29.5452	83.5466
1	-14.0101	hsa05132	M1	1	0	KEGG Pathway	24	Salmonella infection		-14.0101	23.6054	16.8634	30293	249	67	13	19.403	4.83121	207|581|596|836|841|2353|3725|4792|5294|5970|7124|8517|54205	AKT1|BAX|BCL2|CASP3|CASP8|FOS|JUN|NFKBIA|PIK3CG|RELA|TNF|IKBKG|CYCS	-13.1131	0	2	0	0	-29.5452	83.5466
1	-13.5119	hsa04064	M1	1	0	KEGG Pathway	24	NF-kappa B signaling pathway		-13.5119	43.4745	20.4282	30293	104	67	10	14.9254	4.35337	596|598|959|3383|4792|5328|5743|5970|7124|8517	BCL2|BCL2L1|CD40LG|ICAM1|NFKBIA|PLAU|PTGS2|RELA|TNF|IKBKG	-12.6518	0	2	0	0	-29.5452	83.5466
1	-13.5119	hsa04625	M1	1	0	KEGG Pathway	24	C-type lectin receptor signaling pathway		-13.5119	43.4745	20.4282	30293	104	67	10	14.9254	4.35337	207|841|3558|3725|4193|4792|5743|5970|7124|8517	AKT1|CASP8|IL2|JUN|MDM2|NFKBIA|PTGS2|RELA|TNF|IKBKG	-12.6518	0	2	0	0	-29.5452	83.5466
1	-12.9841	hsa05140	M1	1	0	KEGG Pathway	24	Leishmaniasis		-12.9841	52.8469	21.4467	30293	77	67	9	13.4328	4.16604	2353|3458|3565|3725|4792|5743|5970|7040|7124	FOS|IFNG|IL4|JUN|NFKBIA|PTGS2|RELA|TGFB1|TNF	-12.1498	0	2	0	0	-29.5452	83.5466
1	-12.6371	hsa05152	M1	1	0	KEGG Pathway	24	Tuberculosis		-12.6371	27.6304	16.8713	30293	180	67	11	16.4179	4.52562	207|581|596|836|841|842|3458|5970|7040|7124|54205	AKT1|BAX|BCL2|CASP3|CASP8|CASP9|IFNG|RELA|TGFB1|TNF|CYCS	-11.8112	0	2	0	0	-29.5452	83.5466
1	-12.5744	hsa05131	M1	1	0	KEGG Pathway	24	Shigellosis		-12.5744	21.966	15.577	30293	247	67	12	17.9104	4.68446	207|581|596|598|3725|4193|4792|5970|7124|7157|8517|54205	AKT1|BAX|BCL2|BCL2L1|JUN|MDM2|NFKBIA|RELA|TNF|TP53|IKBKG|CYCS	-11.7566	0	2	0	0	-29.5452	83.5466
1	-12.1826	hsa05130	M1	1	0	KEGG Pathway	24	Pathogenic Escherichia coli infection		-12.1826	25.1186	16.0305	30293	198	67	11	16.4179	4.52562	581|836|841|842|2353|3725|4792|5970|7124|8517|54205	BAX|CASP3|CASP8|CASP9|FOS|JUN|NFKBIA|RELA|TNF|IKBKG|CYCS	-11.3805	0	2	0	0	-29.5452	83.5466
1	-11.2507	hsa05168	M1	1	0	KEGG Pathway	24	Herpes simplex virus 1 infection		-11.2507	12.363	12.2088	30293	512	67	14	20.8955	4.96695	207|581|596|598|836|841|842|3458|4792|5970|7124|7157|8517|54205	AKT1|BAX|BCL2|BCL2L1|CASP3|CASP8|CASP9|IFNG|NFKBIA|RELA|TNF|TP53|IKBKG|CYCS	-10.4786	0	2	0	0	-29.5452	83.5466
1	-10.7403	hsa04380	M1	1	0	KEGG Pathway	24	Osteoclast differentiation		-10.7403	30.1423	15.9772	30293	135	67	9	13.4328	4.16604	207|2353|3458|3725|4792|5970|7040|7124|8517	AKT1|FOS|IFNG|JUN|NFKBIA|RELA|TGFB1|TNF|IKBKG	-9.98251	0	2	0	0	-29.5452	83.5466
1	-10.6424	hsa05235	M1	1	0	KEGG Pathway	24	PD-L1 expression and PD-1 checkpoint pathway in cancer		-10.6424	40.6413	17.6328	30293	89	67	8	11.9403	3.96149	207|2353|3091|3458|3725|4792|5970|8517	AKT1|FOS|HIF1A|IFNG|JUN|NFKBIA|RELA|IKBKG	-9.89839	0	2	0	0	-29.5452	83.5466
1	-10.5248	hsa04658	M1	1	0	KEGG Pathway	24	Th1 and Th2 cell differentiation		-10.5248	39.316	17.3291	30293	92	67	8	11.9403	3.96149	2353|3458|3558|3565|3725|4792|5970|8517	FOS|IFNG|IL2|IL4|JUN|NFKBIA|RELA|IKBKG	-9.78748	0	2	0	0	-29.5452	83.5466
1	-10.3989	hsa05134	M1	1	0	KEGG Pathway	24	Legionellosis		-10.3989	56.5168	19.5776	30293	56	67	7	10.4478	3.73691	836|841|842|4792|5970|7124|54205	CASP3|CASP8|CASP9|NFKBIA|RELA|TNF|CYCS	-9.67476	0	2	0	0	-29.5452	83.5466
1	-10.1829	hsa05208	M1	1	0	KEGG Pathway	24	Chemical carcinogenesis - reactive oxygen species		-10.1829	20.2751	13.6017	30293	223	67	10	14.9254	4.35337	207|1728|2353|3091|3162|3725|4792|5970|7422|8517	AKT1|NQO1|FOS|HIF1A|HMOX1|JUN|NFKBIA|RELA|VEGFA|IKBKG	-9.47775	0	2	0	0	-29.5452	83.5466
1	-9.95914	hsa04620	M1	1	0	KEGG Pathway	24	Toll-like receptor signaling pathway		-9.95914	33.4914	15.9256	30293	108	67	8	11.9403	3.96149	207|841|2353|3725|4792|5970|7124|8517	AKT1|CASP8|FOS|JUN|NFKBIA|RELA|TNF|IKBKG	-9.26624	0	2	0	0	-29.5452	83.5466
1	-9.9283	hsa05321	M1	1	0	KEGG Pathway	24	Inflammatory bowel disease		-9.9283	48.6914	18.1219	30293	65	67	7	10.4478	3.73691	3458|3558|3565|3725|5970|7040|7124	IFNG|IL2|IL4|JUN|RELA|TGFB1|TNF	-9.2473	0	2	0	0	-29.5452	83.5466
1	-9.12974	hsa05135	M1	1	0	KEGG Pathway	24	Yersinia infection		-9.12974	26.402	14.0298	30293	137	67	8	11.9403	3.96149	207|2353|3558|3725|4792|5970|7124|8517	AKT1|FOS|IL2|JUN|NFKBIA|RELA|TNF|IKBKG	-8.47161	0	2	0	0	-29.5452	83.5466
1	-9.00573	hsa04936	M1	1	0	KEGG Pathway	24	Alcoholic liver disease		-9.00573	25.4724	13.762	30293	142	67	8	11.9403	3.96149	31|207|836|841|4792|5970|7124|8517	ACACA|AKT1|CASP3|CASP8|NFKBIA|RELA|TNF|IKBKG	-8.35312	0	2	0	0	-29.5452	83.5466
1	-8.64669	hsa05171	M1	1	0	KEGG Pathway	24	Coronavirus disease - COVID-19		-8.64669	17.5397	11.9064	30293	232	67	9	13.4328	4.16604	2353|3558|3725|4312|4792|5578|5970|7124|8517	FOS|IL2|JUN|MMP1|NFKBIA|PRKCA|RELA|TNF|IKBKG	-8.00495	0	2	0	0	-29.5452	83.5466
1	-8.08018	hsa04621	M1	1	0	KEGG Pathway	24	NOD-like receptor signaling pathway		-8.08018	19.4466	11.8809	30293	186	67	8	11.9403	3.96149	596|598|841|3725|4792|5970|7124|8517	BCL2|BCL2L1|CASP8|JUN|NFKBIA|RELA|TNF|IKBKG	-7.4723	0	2	0	0	-29.5452	83.5466
1	-8.06339	hsa04722	M1	1	0	KEGG Pathway	24	Neurotrophin signaling pathway		-8.06339	26.5961	13.1717	30293	119	67	7	10.4478	3.73691	207|581|596|3725|4792|5970|7157	AKT1|BAX|BCL2|JUN|NFKBIA|RELA|TP53	-7.46256	0	2	0	0	-29.5452	83.5466
1	-8.01292	hsa04071	M1	1	0	KEGG Pathway	24	Sphingolipid signaling pathway		-8.01292	26.1565	13.0543	30293	121	67	7	10.4478	3.73691	207|581|596|5578|5970|7124|7157	AKT1|BAX|BCL2|PRKCA|RELA|TNF|TP53	-7.41693	0	2	0	0	-29.5452	83.5466
1	-7.99992	hsa04920	M1	1	0	KEGG Pathway	24	Adipocytokine signaling pathway		-7.99992	39.316	15.0017	30293	69	67	6	8.95522	3.48842	207|4792|5970|6256|7124|8517	AKT1|NFKBIA|RELA|RXRA|TNF|IKBKG	-7.41348	0	2	0	0	-29.5452	83.5466
1	-7.48087	hsa04662	M1	1	0	KEGG Pathway	24	B cell receptor signaling pathway		-7.48087	32.2953	13.5226	30293	84	67	6	8.95522	3.48842	207|2353|3725|4792|5970|8517	AKT1|FOS|JUN|NFKBIA|RELA|IKBKG	-6.91291	0	2	0	0	-29.5452	83.5466
1	-6.30779	hsa05120	M1	1	0	KEGG Pathway	24	Epithelial cell signaling in Helicobacter pylori infection		-6.30779	32.2953	12.3416	30293	70	67	5	7.46269	3.21047	836|3725|4792|5970|8517	CASP3|JUN|NFKBIA|RELA|IKBKG	-5.79895	0	2	0	0	-29.5452	83.5466
1	-6.27681	hsa04622	M1	1	0	KEGG Pathway	24	RIG-I-like receptor signaling pathway		-6.27681	31.8404	12.249	30293	71	67	5	7.46269	3.21047	841|4792|5970|7124|8517	CASP8|NFKBIA|RELA|TNF|IKBKG	-5.77191	0	2	0	0	-29.5452	83.5466
1	-6.15736	hsa04623	M1	1	0	KEGG Pathway	24	Cytosolic DNA-sensing pathway		-6.15736	30.1423	11.8969	30293	75	67	5	7.46269	3.21047	836|841|4792|5970|8517	CASP3|CASP8|NFKBIA|RELA|IKBKG	-5.65635	0	2	0	0	-29.5452	83.5466
1	-6.12854	hsa05133	M1	1	0	KEGG Pathway	24	Pertussis		-6.12854	29.7457	11.8131	30293	76	67	5	7.46269	3.21047	836|2353|3725|5970|7124	CASP3|FOS|JUN|RELA|TNF	-5.63139	0	2	0	0	-29.5452	83.5466
1	-4.3955	hsa01523	M1	1	0	KEGG Pathway	24	Antifolate resistance		-4.3955	45.2134	11.407	30293	30	67	3	4.47761	2.52661	5970|7124|8517	RELA|TNF|IKBKG	-3.9917	0	2	0	0	-29.5452	83.5466
1	-3.34904	hsa05221	M1	1	0	KEGG Pathway	24	Acute myeloid leukemia		-3.34904	20.2448	7.42458	30293	67	67	3	4.47761	2.52661	207|5970|8517	AKT1|RELA|IKBKG	-2.99471	0	2	0	0	-29.5452	83.5466
1	-27.0923	hsa04151	M1	1	0	KEGG Pathway	24	PI3K-Akt signaling pathway		-27.0923	28.9668	25.0968	30293	359	67	23	34.3284	5.80067	207|596|598|842|1019|1021|1026|1128|1129|3480|3558|3565|3630|3643|4170|4193|5294|5578|5970|6256|7157|7422|8517	AKT1|BCL2|BCL2L1|CASP9|CDK4|CDK6|CDKN1A|CHRM1|CHRM2|IGF1R|IL2|IL4|INS|INSR|MCL1|MDM2|PIK3CG|PRKCA|RELA|RXRA|TP53|VEGFA|IKBKG	-25.3872	0	3	1	1	-27.0923	28.9668
1	-8.46845	hsa04630	M1	1	0	KEGG Pathway	24	JAK-STAT signaling pathway		-8.46845	21.7896	12.6454	30293	166	67	8	11.9403	3.96149	207|596|598|1026|3458|3558|3565|4170	AKT1|BCL2|BCL2L1|CDKN1A|IFNG|IL2|IL4|MCL1	-7.8373	0	3	0	0	-27.0923	28.9668
1	-23.4312	hsa05215	M1	1	0	KEGG Pathway	24	Prostate cancer		-23.4312	69.9177	32.0076	30293	97	67	15	22.3881	5.09255	207|367|596|842|1026|3480|3630|4193|4318|4792|5328|5925|5970|7157|8517	AKT1|AR|BCL2|CASP9|CDKN1A|IGF1R|INS|MDM2|MMP9|NFKBIA|PLAU|RB1|RELA|TP53|IKBKG	-21.9223	0	4	1	1	-23.4312	69.9177
1	-16.7154	hsa05205	M1	1	0	KEGG Pathway	24	Proteoglycans in cancer		-16.7154	30.8775	20.2085	30293	205	67	14	20.8955	4.96695	207|836|1026|3091|3480|4193|4318|5328|5566|5578|7040|7124|7157|7422	AKT1|CASP3|CDKN1A|HIF1A|IGF1R|MDM2|MMP9|PLAU|PRKACA|PRKCA|TGFB1|TNF|TP53|VEGFA	-15.6596	0	4	0	0	-23.4312	69.9177
1	-14.2081	hsa05206	M1	1	0	KEGG Pathway	24	MicroRNAs in cancer		-14.2081	20.419	16.1801	30293	310	67	14	20.8955	4.96695	324|596|836|1021|1026|3162|4170|4193|4318|5328|5578|5743|7157|7422	APC|BCL2|CASP3|CDK6|CDKN1A|HMOX1|MCL1|MDM2|MMP9|PLAU|PRKCA|PTGS2|TP53|VEGFA	-13.3013	0	4	0	0	-23.4312	69.9177
1	-10.802	hsa05202	M1	1	0	KEGG Pathway	24	Transcriptional misregulation in cancer		-10.802	23.4266	14.7154	30293	193	67	10	14.9254	4.35337	581|598|1026|3480|4193|4318|5328|5970|6256|7157	BAX|BCL2L1|CDKN1A|IGF1R|MDM2|MMP9|PLAU|RELA|RXRA|TP53	-10.0371	0	4	0	0	-23.4312	69.9177
1	-21.0819	hsa04115	M1	1	0	KEGG Pathway	24	p53 signaling pathway		-21.0819	79.429	31.8027	30293	74	67	13	19.403	4.83121	581|596|598|836|841|842|1019|1021|1026|4193|5054|7157|54205	BAX|BCL2|BCL2L1|CASP3|CASP8|CASP9|CDK4|CDK6|CDKN1A|MDM2|SERPINE1|TP53|CYCS	-19.7358	0	5	1	1	-21.0819	98.9044
1	-17.0783	hsa01524	M1	1	0	KEGG Pathway	24	Platinum drug resistance		-17.0783	68.1298	27.0359	30293	73	67	11	16.4179	4.52562	207|581|596|598|836|841|842|1026|4193|7157|54205	AKT1|BAX|BCL2|BCL2L1|CASP3|CASP8|CASP9|CDKN1A|MDM2|TP53|CYCS	-15.9905	0	5	0	0	-21.0819	98.9044
1	-15.6921	hsa05010	M1	1	0	KEGG Pathway	24	Alzheimer disease		-15.6921	18.8389	16.5632	30293	384	67	16	23.8806	5.20874	207|324|836|841|842|1128|1131|1139|3630|3643|5709|5743|5970|7124|8517|54205	AKT1|APC|CASP3|CASP8|CASP9|CHRM1|CHRM3|CHRNA7|INS|INSR|PSMD3|PTGS2|RELA|TNF|IKBKG|CYCS	-14.6982	0	5	0	0	-21.0819	98.9044
1	-14.2369	hsa05022	M1	1	0	KEGG Pathway	24	Pathways of neurodegeneration - multiple diseases		-14.2369	15.1978	14.6995	30293	476	67	16	23.8806	5.20874	324|581|596|598|836|841|842|1128|1131|1139|5578|5709|5743|5970|7124|54205	APC|BAX|BCL2|BCL2L1|CASP3|CASP8|CASP9|CHRM1|CHRM3|CHRNA7|PRKCA|PSMD3|PTGS2|RELA|TNF|CYCS	-13.3201	0	5	0	0	-21.0819	98.9044
1	-12.2191	hsa04215	M1	1	0	KEGG Pathway	24	Apoptosis - multiple species		-12.2191	98.9044	26.0883	30293	32	67	7	10.4478	3.73691	581|596|598|836|841|842|54205	BAX|BCL2|BCL2L1|CASP3|CASP8|CASP9|CYCS	-11.4092	0	5	0	0	-21.0819	98.9044
1	-8.12888	hsa05012	M1	1	0	KEGG Pathway	24	Parkinson disease		-8.12888	15.2978	11.0272	30293	266	67	9	13.4328	4.16604	581|598|836|842|1812|5566|5709|7157|54205	BAX|BCL2L1|CASP3|CASP9|DRD1|PRKACA|PSMD3|TP53|CYCS	-7.51315	0	5	0	0	-21.0819	98.9044
1	-8.07805	hsa05416	M1	1	0	KEGG Pathway	24	Viral myocarditis		-8.07805	40.4896	15.235	30293	67	67	6	8.95522	3.48842	836|841|842|959|3383|54205	CASP3|CASP8|CASP9|CD40LG|ICAM1|CYCS	-7.4723	0	5	0	0	-21.0819	98.9044
1	-6.96047	hsa05014	M1	1	0	KEGG Pathway	24	Amyotrophic lateral sclerosis		-6.96047	11.1791	9.19871	30293	364	67	9	13.4328	4.16604	581|596|598|836|842|5709|7124|7157|54205	BAX|BCL2|BCL2L1|CASP3|CASP9|PSMD3|TNF|TP53|CYCS	-6.41884	0	5	0	0	-21.0819	98.9044
1	-5.62127	hsa05020	M1	1	0	KEGG Pathway	24	Prion disease		-5.62127	11.6358	8.29571	30293	272	67	7	10.4478	3.73691	581|836|842|5566|5709|7124|54205	BAX|CASP3|CASP9|PRKACA|PSMD3|TNF|CYCS	-5.14658	0	5	0	0	-21.0819	98.9044
1	-5.28504	hsa05016	M1	1	0	KEGG Pathway	24	Huntington disease		-5.28504	10.3429	7.73373	30293	306	67	7	10.4478	3.73691	581|836|841|842|5709|7157|54205	BAX|CASP3|CASP8|CASP9|PSMD3|TP53|CYCS	-4.83518	0	5	0	0	-21.0819	98.9044
1	-20.9192	hsa05212	M1	1	0	KEGG Pathway	24	Pancreatic cancer		-20.9192	77.3388	31.3716	30293	76	67	13	19.403	4.83121	207|581|598|842|1019|1021|1026|5925|5970|7040|7157|7422|8517	AKT1|BAX|BCL2L1|CASP9|CDK4|CDK6|CDKN1A|RB1|RELA|TGFB1|TP53|VEGFA|IKBKG	-19.6242	0	6	1	1	-20.9192	88.2213
1	-20.9192	hsa05220	M1	1	0	KEGG Pathway	24	Chronic myeloid leukemia		-20.9192	77.3388	31.3716	30293	76	67	13	19.403	4.83121	207|581|598|1019|1021|1026|4193|4792|5925|5970|7040|7157|8517	AKT1|BAX|BCL2L1|CDK4|CDK6|CDKN1A|MDM2|NFKBIA|RB1|RELA|TGFB1|TP53|IKBKG	-19.6242	0	6	0	0	-20.9192	88.2213
1	-18.1864	hsa05210	M1	1	0	KEGG Pathway	24	Colorectal cancer		-18.1864	63.0885	27.1467	30293	86	67	12	17.9104	4.68446	207|324|581|596|836|842|1026|2353|3725|7040|7157|54205	AKT1|APC|BAX|BCL2|CASP3|CASP9|CDKN1A|FOS|JUN|TGFB1|TP53|CYCS	-17.0342	0	6	0	0	-20.9192	88.2213
1	-17.9439	hsa05225	M1	1	0	KEGG Pathway	24	Hepatocellular carcinoma		-17.9439	37.6779	22.4443	30293	168	67	14	20.8955	4.96695	207|324|581|598|1019|1021|1026|1728|3162|3480|5578|5925|7040|7157	AKT1|APC|BAX|BCL2L1|CDK4|CDK6|CDKN1A|NQO1|HMOX1|IGF1R|PRKCA|RB1|TGFB1|TP53	-16.825	0	6	0	0	-20.9192	88.2213
1	-15.1754	hsa05223	M1	1	0	KEGG Pathway	24	Non-small cell lung cancer		-15.1754	62.7964	24.7165	30293	72	67	10	14.9254	4.35337	207|581|842|1019|1021|1026|5578|5925|6256|7157	AKT1|BAX|CASP9|CDK4|CDK6|CDKN1A|PRKCA|RB1|RXRA|TP53	-14.1933	0	6	0	0	-20.9192	88.2213
1	-14.9884	hsa05214	M1	1	0	KEGG Pathway	24	Glioma		-14.9884	60.2846	24.202	30293	75	67	10	14.9254	4.35337	207|581|1019|1021|1026|3480|4193|5578|5925|7157	AKT1|BAX|CDK4|CDK6|CDKN1A|IGF1R|MDM2|PRKCA|RB1|TP53	-14.0293	0	6	0	0	-20.9192	88.2213
1	-13.6114	hsa05224	M1	1	0	KEGG Pathway	24	Breast cancer		-13.6114	33.8332	18.7874	30293	147	67	11	16.4179	4.52562	207|324|581|1019|1021|1026|2353|3480|3725|5925|7157	AKT1|APC|BAX|CDK4|CDK6|CDKN1A|FOS|IGF1R|JUN|RB1|TP53	-12.7333	0	6	0	0	-20.9192	88.2213
1	-13.475	hsa05219	M1	1	0	KEGG Pathway	24	Bladder cancer		-13.475	88.2213	26.3117	30293	41	67	8	11.9403	3.96149	1019|1026|4193|4312|4318|5925|7157|7422	CDK4|CDKN1A|MDM2|MMP1|MMP9|RB1|TP53|VEGFA	-12.6238	0	6	0	0	-20.9192	88.2213
1	-13.258	hsa05218	M1	1	0	KEGG Pathway	24	Melanoma		-13.258	56.5168	22.2048	30293	72	67	9	13.4328	4.16604	207|581|1019|1021|1026|3480|4193|5925|7157	AKT1|BAX|CDK4|CDK6|CDKN1A|IGF1R|MDM2|RB1|TP53	-12.4154	0	6	0	0	-20.9192	88.2213
1	-11.7237	hsa04218	M1	1	0	KEGG Pathway	24	Cellular senescence		-11.7237	28.983	16.4975	30293	156	67	10	14.9254	4.35337	207|1019|1021|1026|4193|5054|5925|5970|7040|7157	AKT1|CDK4|CDK6|CDKN1A|MDM2|SERPINE1|RB1|RELA|TGFB1|TP53	-10.9443	0	6	0	0	-20.9192	88.2213
1	-10.3538	hsa05226	M1	1	0	KEGG Pathway	24	Gastric cancer		-10.3538	27.3101	15.1575	30293	149	67	9	13.4328	4.16604	207|324|581|596|1026|5925|6256|7040|7157	AKT1|APC|BAX|BCL2|CDKN1A|RB1|RXRA|TGFB1|TP53	-9.63612	0	6	0	0	-20.9192	88.2213
1	-8.46322	hsa05213	M1	1	0	KEGG Pathway	24	Endometrial cancer		-8.46322	46.7725	16.4276	30293	58	67	6	8.95522	3.48842	207|324|581|842|1026|7157	AKT1|APC|BAX|CASP9|CDKN1A|TP53	-7.83727	0	6	0	0	-20.9192	88.2213
1	-7.2304	hsa04110	M1	1	0	KEGG Pathway	24	Cell cycle		-7.2304	20.1589	11.3315	30293	157	67	7	10.4478	3.73691	1019|1021|1026|4193|5925|7040|7157	CDK4|CDK6|CDKN1A|MDM2|RB1|TGFB1|TP53	-6.67139	0	6	0	0	-20.9192	88.2213
1	-5.90101	hsa04934	M1	1	0	KEGG Pathway	24	Cushing syndrome		-5.90101	17.502	9.69741	30293	155	67	6	8.95522	3.48842	324|1019|1021|1026|5566|5925	APC|CDK4|CDK6|CDKN1A|PRKACA|RB1	-5.41148	0	6	0	0	-20.9192	88.2213
1	-5.86458	hsa05216	M1	1	0	KEGG Pathway	24	Thyroid cancer		-5.86458	48.8794	13.72	30293	37	67	4	5.97015	2.8946	581|1026|6256|7157	BAX|CDKN1A|RXRA|TP53	-5.38624	0	6	0	0	-20.9192	88.2213
1	-4.92819	hsa05217	M1	1	0	KEGG Pathway	24	Basal cell carcinoma		-4.92819	28.7069	10.3646	30293	63	67	4	5.97015	2.8946	324|581|1026|7157	APC|BAX|CDKN1A|TP53	-4.49523	0	6	0	0	-20.9192	88.2213
1	-19.3887	hsa01522	M1	1	0	KEGG Pathway	24	Endocrine resistance		-19.3887	59.977	27.5321	30293	98	67	13	19.403	4.83121	207|581|596|1019|1026|2353|3480|3725|4193|4318|5566|5925|7157	AKT1|BAX|BCL2|CDK4|CDKN1A|FOS|IGF1R|JUN|MDM2|MMP9|PRKACA|RB1|TP53	-18.1395	0	7	1	1	-19.3887	59.977
1	-14.9162	hsa05207	M1	1	0	KEGG Pathway	24	Chemical carcinogenesis - receptor activation		-14.9162	27.7252	18.3846	30293	212	67	13	19.403	4.83121	154|207|367|596|1139|2353|3725|5566|5578|5925|5970|6256|7422	ADRB2|AKT1|AR|BCL2|CHRNA7|FOS|JUN|PRKACA|PRKCA|RB1|RELA|RXRA|VEGFA	-13.968	0	7	0	0	-19.3887	59.977
1	-14.246	hsa04926	M1	1	0	KEGG Pathway	24	Relaxin signaling pathway		-14.246	38.5541	20.1242	30293	129	67	11	16.4179	4.52562	207|2353|3725|4312|4318|4792|5566|5578|5970|7040|7422	AKT1|FOS|JUN|MMP1|MMP9|NFKBIA|PRKACA|PRKCA|RELA|TGFB1|VEGFA	-13.3201	0	7	0	0	-19.3887	59.977
1	-10.1448	hsa04024	M1	1	0	KEGG Pathway	24	cAMP signaling pathway		-10.1448	20.0949	13.5353	30293	225	67	10	14.9254	4.35337	154|207|1128|1129|1812|2353|3725|4792|5566|5970	ADRB2|AKT1|CHRM1|CHRM2|DRD1|FOS|JUN|NFKBIA|PRKACA|RELA	-9.44583	0	7	0	0	-19.3887	59.977
1	-7.63832	hsa04915	M1	1	0	KEGG Pathway	24	Estrogen signaling pathway		-7.63832	23.1018	12.2071	30293	137	67	7	10.4478	3.73691	207|596|2353|3725|4318|4988|5566	AKT1|BCL2|FOS|JUN|MMP9|OPRM1|PRKACA	-7.06581	0	7	0	0	-19.3887	59.977
[truncated: 84 more rows]

## Sheet: Fig 1F
I-T-P network establishment
[truncated: 263 more rows]

[truncated: 5 more sheets: Fig 2. , Fig3., Fig 4., Fig 5., Fig 6.]
